# Supplementary material for: Transcriptional regulation of neuropeptide receptors underlies context‐dependent adaptation in Drosophila melanogaster
Source: FEBS Open Bio. 2025 Aug 21;16(1):90–115. doi: 10.1002/2211-5463.70107 (PMC12767780; doi:10.1002/2211-5463.70107)
Supplement: Supplementary file 2 — Table S1. Annotation file of the TFs that simultaneously regulate both NP and NPR genes. [file FEB4-16-90-s003.xls]

## Sheet: TF networks in annotations
Supplementary table S1. Annotation file of the TFs that simultaneously regulate both NP and NPR genes. The name and count (number) of TFs in association with their corresponding NP/NPR genes are represented.
Tissue	Annotation	TF gene name	TF count	NP gene name	NP count	NPR gene name	NPR count
Head	adult brain perineurial glial cell	Atac3	37	sNPF	37	sNPF-R	37
Head	adult brain perineurial glial cell	CG16779	8	AstA	8	AstA-R1	8
Head	adult brain perineurial glial cell	CG16779	42	sNPF	42	sNPF-R	42
Head	adult brain perineurial glial cell	CG44247	4	FMRFa	4	FMRFaR	4
Head	adult brain perineurial glial cell	CG44247	147	sNPF	147	sNPF-R	147
Head	adult brain perineurial glial cell	Cf2	42	sNPF	42	sNPF-R	42
Head	adult brain perineurial glial cell	CrebB	42	sNPF	42	sNPF-R	42
Head	adult brain perineurial glial cell	E2f1	3	AstC	3	AstC-R2	3
Head	adult brain perineurial glial cell	Mef2	111	sNPF	111	sNPF-R	111
Head	adult brain perineurial glial cell	Psi	42	sNPF	42	sNPF-R	42
Head	adult brain perineurial glial cell	Rbp6	42	sNPF	42	sNPF-R	42
Head	adult brain perineurial glial cell	Rfx	3	AstC	3	AstC-R2	3
Head	adult brain perineurial glial cell	Rfx	42	sNPF	42	sNPF-R	42
Head	adult brain perineurial glial cell	Rx	8	AstA	8	AstA-R1	8
Head	adult brain perineurial glial cell	Tet	8	AstA	8	AstA-R1	8
Head	adult brain perineurial glial cell	Tet	42	sNPF	42	sNPF-R	42
Head	adult brain perineurial glial cell	Trf2	42	sNPF	42	sNPF-R	42
Head	adult brain perineurial glial cell	bru3	8	AstA	8	AstA-R1	8
Head	adult brain perineurial glial cell	crp	42	sNPF	42	sNPF-R	42
Head	adult brain perineurial glial cell	dimm	3	AstC	3	AstC-R2	3
Head	adult brain perineurial glial cell	hth	32	AstA	32	AstA-R1	32
Head	adult brain perineurial glial cell	hth	156	sNPF	156	sNPF-R	156
Head	adult brain perineurial glial cell	luna	42	sNPF	42	sNPF-R	42
Head	adult brain perineurial glial cell	onecut	105	sNPF	105	sNPF-R	105
Head	adult brain perineurial glial cell	sima	42	sNPF	42	sNPF-R	42
Head	adult brain perineurial glial cell	sr	4	FMRFa	4	FMRFaR	4
Head	adult brain perineurial glial cell	sr	126	sNPF	126	sNPF-R	126
Head	adult brain perineurial glial cell	svp	87	sNPF	87	sNPF-R	87
Head	adult fat body	Atac3	1	sNPF	1	sNPF-R	1
Head	adult fat body	CG16779	1	sNPF	1	sNPF-R	1
Head	adult fat body	CG44247	4	sNPF	4	sNPF-R	4
Head	adult fat body	Cf2	1	sNPF	1	sNPF-R	1
Head	adult fat body	CrebB	1	sNPF	1	sNPF-R	1
Head	adult fat body	Mef2	4	sNPF	4	sNPF-R	4
Head	adult fat body	Psi	1	sNPF	1	sNPF-R	1
Head	adult fat body	Rbp6	1	sNPF	1	sNPF-R	1
Head	adult fat body	Rfx	1	sNPF	1	sNPF-R	1
Head	adult fat body	Tet	1	sNPF	1	sNPF-R	1
Head	adult fat body	Trf2	1	sNPF	1	sNPF-R	1
Head	adult fat body	crp	1	sNPF	1	sNPF-R	1
Head	adult fat body	hth	4	sNPF	4	sNPF-R	4
Head	adult fat body	luna	1	sNPF	1	sNPF-R	1
Head	adult fat body	onecut	1	sNPF	1	sNPF-R	1
Head	adult fat body	sima	1	sNPF	1	sNPF-R	1
Head	adult fat body	sr	4	sNPF	4	sNPF-R	4
Head	adult fat body	svp	4	sNPF	4	sNPF-R	4
Head	adult lamina epithelial/marginal glial cell	Atac3	10	sNPF	10	sNPF-R	10
Head	adult lamina epithelial/marginal glial cell	CG16779	3	AstA	3	AstA-R1	3
Head	adult lamina epithelial/marginal glial cell	CG16779	13	sNPF	13	sNPF-R	13
Head	adult lamina epithelial/marginal glial cell	CG44247	4	FMRFa	4	FMRFaR	4
Head	adult lamina epithelial/marginal glial cell	CG44247	49	sNPF	49	sNPF-R	49
Head	adult lamina epithelial/marginal glial cell	Cf2	13	sNPF	13	sNPF-R	13
Head	adult lamina epithelial/marginal glial cell	CrebB	13	sNPF	13	sNPF-R	13
Head	adult lamina epithelial/marginal glial cell	Mef2	31	sNPF	31	sNPF-R	31
Head	adult lamina epithelial/marginal glial cell	Psi	13	sNPF	13	sNPF-R	13
Head	adult lamina epithelial/marginal glial cell	Rbp6	13	sNPF	13	sNPF-R	13
Head	adult lamina epithelial/marginal glial cell	Rfx	1	NPF	1	NPFR	1
Head	adult lamina epithelial/marginal glial cell	Rfx	13	sNPF	13	sNPF-R	13
Head	adult lamina epithelial/marginal glial cell	Rx	3	AstA	3	AstA-R1	3
Head	adult lamina epithelial/marginal glial cell	Tet	3	AstA	3	AstA-R1	3
Head	adult lamina epithelial/marginal glial cell	Tet	13	sNPF	13	sNPF-R	13
Head	adult lamina epithelial/marginal glial cell	Trf2	13	sNPF	13	sNPF-R	13
Head	adult lamina epithelial/marginal glial cell	bru3	3	AstA	3	AstA-R1	3
Head	adult lamina epithelial/marginal glial cell	crp	13	sNPF	13	sNPF-R	13
Head	adult lamina epithelial/marginal glial cell	dimm	1	NPF	1	NPFR	1
Head	adult lamina epithelial/marginal glial cell	hth	12	AstA	12	AstA-R1	12
Head	adult lamina epithelial/marginal glial cell	hth	52	sNPF	52	sNPF-R	52
Head	adult lamina epithelial/marginal glial cell	luna	13	sNPF	13	sNPF-R	13
Head	adult lamina epithelial/marginal glial cell	onecut	28	sNPF	28	sNPF-R	28
Head	adult lamina epithelial/marginal glial cell	sima	13	sNPF	13	sNPF-R	13
Head	adult lamina epithelial/marginal glial cell	sr	4	FMRFa	4	FMRFaR	4
Head	adult lamina epithelial/marginal glial cell	sr	40	sNPF	40	sNPF-R	40
Head	adult lamina epithelial/marginal glial cell	svp	19	sNPF	19	sNPF-R	19
Head	adult olfactory receptor neuron Gr21a/63a	Atac3	2	sNPF	2	sNPF-R	2
Head	adult olfactory receptor neuron Gr21a/63a	CG16779	2	sNPF	2	sNPF-R	2
Head	adult olfactory receptor neuron Gr21a/63a	CG44247	8	sNPF	8	sNPF-R	8
Head	adult olfactory receptor neuron Gr21a/63a	Cf2	2	sNPF	2	sNPF-R	2
Head	adult olfactory receptor neuron Gr21a/63a	CrebB	2	sNPF	2	sNPF-R	2
Head	adult olfactory receptor neuron Gr21a/63a	Mef2	5	sNPF	5	sNPF-R	5
Head	adult olfactory receptor neuron Gr21a/63a	Psi	2	sNPF	2	sNPF-R	2
Head	adult olfactory receptor neuron Gr21a/63a	Rbp6	2	sNPF	2	sNPF-R	2
Head	adult olfactory receptor neuron Gr21a/63a	Rfx	2	sNPF	2	sNPF-R	2
Head	adult olfactory receptor neuron Gr21a/63a	Tet	2	sNPF	2	sNPF-R	2
Head	adult olfactory receptor neuron Gr21a/63a	Trf2	2	sNPF	2	sNPF-R	2
Head	adult olfactory receptor neuron Gr21a/63a	crp	2	sNPF	2	sNPF-R	2
Head	adult olfactory receptor neuron Gr21a/63a	hth	8	sNPF	8	sNPF-R	8
Head	adult olfactory receptor neuron Gr21a/63a	luna	2	sNPF	2	sNPF-R	2
Head	adult olfactory receptor neuron Gr21a/63a	onecut	2	sNPF	2	sNPF-R	2
Head	adult olfactory receptor neuron Gr21a/63a	sima	2	sNPF	2	sNPF-R	2
Head	adult olfactory receptor neuron Gr21a/63a	sr	5	sNPF	5	sNPF-R	5
Head	adult olfactory receptor neuron Gr21a/63a	svp	5	sNPF	5	sNPF-R	5
Head	adult optic chiasma glial cell	Atac3	2	sNPF	2	sNPF-R	2
Head	adult optic chiasma glial cell	CG16779	2	sNPF	2	sNPF-R	2
Head	adult optic chiasma glial cell	CG44247	4	FMRFa	4	FMRFaR	4
Head	adult optic chiasma glial cell	CG44247	8	sNPF	8	sNPF-R	8
Head	adult optic chiasma glial cell	Cf2	2	sNPF	2	sNPF-R	2
Head	adult optic chiasma glial cell	CrebB	2	sNPF	2	sNPF-R	2
Head	adult optic chiasma glial cell	Mef2	2	sNPF	2	sNPF-R	2
Head	adult optic chiasma glial cell	Psi	2	sNPF	2	sNPF-R	2
Head	adult optic chiasma glial cell	Rbp6	2	sNPF	2	sNPF-R	2
Head	adult optic chiasma glial cell	Rfx	2	sNPF	2	sNPF-R	2
Head	adult optic chiasma glial cell	Tet	2	sNPF	2	sNPF-R	2
Head	adult optic chiasma glial cell	Trf2	2	sNPF	2	sNPF-R	2
Head	adult optic chiasma glial cell	crp	2	sNPF	2	sNPF-R	2
Head	adult optic chiasma glial cell	hth	8	sNPF	8	sNPF-R	8
Head	adult optic chiasma glial cell	luna	2	sNPF	2	sNPF-R	2
Head	adult optic chiasma glial cell	onecut	5	sNPF	5	sNPF-R	5
Head	adult optic chiasma glial cell	sima	2	sNPF	2	sNPF-R	2
Head	adult optic chiasma glial cell	sr	1	FMRFa	1	FMRFaR	1
Head	adult optic chiasma glial cell	sr	5	sNPF	5	sNPF-R	5
Head	adult optic chiasma glial cell	svp	5	sNPF	5	sNPF-R	5
Head	adult reticular neuropil associated glial cell	Atac3	36	sNPF	36	sNPF-R	36
Head	adult reticular neuropil associated glial cell	CG16779	7	AstA	7	AstA-R1	7
Head	adult reticular neuropil associated glial cell	CG16779	36	sNPF	36	sNPF-R	36
Head	adult reticular neuropil associated glial cell	CG44247	4	FMRFa	4	FMRFaR	4
Head	adult reticular neuropil associated glial cell	CG44247	138	sNPF	138	sNPF-R	138
Head	adult reticular neuropil associated glial cell	Cf2	36	sNPF	36	sNPF-R	36
Head	adult reticular neuropil associated glial cell	CrebB	36	sNPF	36	sNPF-R	36
Head	adult reticular neuropil associated glial cell	E2f1	3	AstC	3	AstC-R2	3
Head	adult reticular neuropil associated glial cell	Mef2	75	sNPF	75	sNPF-R	75
Head	adult reticular neuropil associated glial cell	Psi	36	sNPF	36	sNPF-R	36
Head	adult reticular neuropil associated glial cell	Rbp6	36	sNPF	36	sNPF-R	36
Head	adult reticular neuropil associated glial cell	Rfx	3	AstC	3	AstC-R2	3
Head	adult reticular neuropil associated glial cell	Rfx	1	NPF	1	NPFR	1
Head	adult reticular neuropil associated glial cell	Rfx	36	sNPF	36	sNPF-R	36
Head	adult reticular neuropil associated glial cell	Rx	7	AstA	7	AstA-R1	7
Head	adult reticular neuropil associated glial cell	Tet	7	AstA	7	AstA-R1	7
Head	adult reticular neuropil associated glial cell	Tet	36	sNPF	36	sNPF-R	36
Head	adult reticular neuropil associated glial cell	Trf2	36	sNPF	36	sNPF-R	36
Head	adult reticular neuropil associated glial cell	bru3	7	AstA	7	AstA-R1	7
Head	adult reticular neuropil associated glial cell	crp	36	sNPF	36	sNPF-R	36
Head	adult reticular neuropil associated glial cell	dimm	3	AstC	3	AstC-R2	3
Head	adult reticular neuropil associated glial cell	dimm	1	NPF	1	NPFR	1
Head	adult reticular neuropil associated glial cell	hth	28	AstA	28	AstA-R1	28
Head	adult reticular neuropil associated glial cell	hth	144	sNPF	144	sNPF-R	144
Head	adult reticular neuropil associated glial cell	luna	36	sNPF	36	sNPF-R	36
Head	adult reticular neuropil associated glial cell	onecut	81	sNPF	81	sNPF-R	81
Head	adult reticular neuropil associated glial cell	sima	36	sNPF	36	sNPF-R	36
Head	adult reticular neuropil associated glial cell	sr	4	FMRFa	4	FMRFaR	4
Head	adult reticular neuropil associated glial cell	sr	96	sNPF	96	sNPF-R	96
Head	adult reticular neuropil associated glial cell	svp	84	sNPF	84	sNPF-R	84
Head	alpha/beta Kenyon cell	Atac3	1	sNPF	1	sNPF-R	1
Head	alpha/beta Kenyon cell	CG16779	1	sNPF	1	sNPF-R	1
Head	alpha/beta Kenyon cell	CG44247	1	sNPF	1	sNPF-R	1
Head	alpha/beta Kenyon cell	Cf2	1	sNPF	1	sNPF-R	1
Head	alpha/beta Kenyon cell	CrebB	1	sNPF	1	sNPF-R	1
Head	alpha/beta Kenyon cell	E2f1	1	AstC	1	AstC-R2	1
Head	alpha/beta Kenyon cell	Mef2	4	sNPF	4	sNPF-R	4
Head	alpha/beta Kenyon cell	Psi	1	sNPF	1	sNPF-R	1
Head	alpha/beta Kenyon cell	Rbp6	1	sNPF	1	sNPF-R	1
Head	alpha/beta Kenyon cell	Rfx	1	AstC	1	AstC-R2	1
Head	alpha/beta Kenyon cell	Rfx	1	sNPF	1	sNPF-R	1
Head	alpha/beta Kenyon cell	Tet	1	sNPF	1	sNPF-R	1
Head	alpha/beta Kenyon cell	Trf2	1	sNPF	1	sNPF-R	1
Head	alpha/beta Kenyon cell	crp	1	sNPF	1	sNPF-R	1
Head	alpha/beta Kenyon cell	dimm	1	AstC	1	AstC-R2	1
Head	alpha/beta Kenyon cell	hth	4	sNPF	4	sNPF-R	4
Head	alpha/beta Kenyon cell	luna	1	sNPF	1	sNPF-R	1
Head	alpha/beta Kenyon cell	onecut	1	sNPF	1	sNPF-R	1
Head	alpha/beta Kenyon cell	sima	1	sNPF	1	sNPF-R	1
Head	alpha/beta Kenyon cell	sr	4	sNPF	4	sNPF-R	4
Head	alpha/beta Kenyon cell	svp	4	sNPF	4	sNPF-R	4
Head	alpha¬¥/beta¬¥ Kenyon cell	Atac3	4	sNPF	4	sNPF-R	4
Head	alpha¬¥/beta¬¥ Kenyon cell	CG16779	4	sNPF	4	sNPF-R	4
Head	alpha¬¥/beta¬¥ Kenyon cell	CG44247	13	sNPF	13	sNPF-R	13
Head	alpha¬¥/beta¬¥ Kenyon cell	Cf2	4	sNPF	4	sNPF-R	4
Head	alpha¬¥/beta¬¥ Kenyon cell	CrebB	4	sNPF	4	sNPF-R	4
Head	alpha¬¥/beta¬¥ Kenyon cell	E2f1	1	AstC	1	AstC-R2	1
Head	alpha¬¥/beta¬¥ Kenyon cell	Mef2	7	sNPF	7	sNPF-R	7
Head	alpha¬¥/beta¬¥ Kenyon cell	Psi	4	sNPF	4	sNPF-R	4
Head	alpha¬¥/beta¬¥ Kenyon cell	Rbp6	4	sNPF	4	sNPF-R	4
Head	alpha¬¥/beta¬¥ Kenyon cell	Rfx	1	AstC	1	AstC-R2	1
Head	alpha¬¥/beta¬¥ Kenyon cell	Rfx	4	sNPF	4	sNPF-R	4
Head	alpha¬¥/beta¬¥ Kenyon cell	Tet	4	sNPF	4	sNPF-R	4
Head	alpha¬¥/beta¬¥ Kenyon cell	Trf2	4	sNPF	4	sNPF-R	4
Head	alpha¬¥/beta¬¥ Kenyon cell	crp	4	sNPF	4	sNPF-R	4
Head	alpha¬¥/beta¬¥ Kenyon cell	dimm	1	AstC	1	AstC-R2	1
Head	alpha¬¥/beta¬¥ Kenyon cell	hth	16	sNPF	16	sNPF-R	16
Head	alpha¬¥/beta¬¥ Kenyon cell	luna	4	sNPF	4	sNPF-R	4
Head	alpha¬¥/beta¬¥ Kenyon cell	onecut	4	sNPF	4	sNPF-R	4
Head	alpha¬¥/beta¬¥ Kenyon cell	sima	4	sNPF	4	sNPF-R	4
Head	alpha¬¥/beta¬¥ Kenyon cell	sr	10	sNPF	10	sNPF-R	10
Head	alpha¬¥/beta¬¥ Kenyon cell	svp	16	sNPF	16	sNPF-R	16
Head	antennal lobe projection neuron	CG16779	1	AstA	1	AstA-R1	1
Head	antennal lobe projection neuron	Rx	1	AstA	1	AstA-R1	1
Head	antennal lobe projection neuron	Tet	1	AstA	1	AstA-R1	1
Head	antennal lobe projection neuron	bru3	1	AstA	1	AstA-R1	1
Head	antennal lobe projection neuron	hth	4	AstA	4	AstA-R1	4
Head	artefact	Atac3	128	sNPF	128	sNPF-R	128
Head	artefact	CG16779	19	AstA	19	AstA-R1	19
Head	artefact	CG16779	128	sNPF	128	sNPF-R	128
Head	artefact	CG44247	32	FMRFa	32	FMRFaR	32
Head	artefact	CG44247	482	sNPF	482	sNPF-R	482
Head	artefact	Cf2	128	sNPF	128	sNPF-R	128
Head	artefact	CrebB	128	sNPF	128	sNPF-R	128
Head	artefact	E2f1	21	AstC	21	AstC-R2	21
Head	artefact	Mef2	341	sNPF	341	sNPF-R	341
Head	artefact	Psi	128	sNPF	128	sNPF-R	128
Head	artefact	Rbp6	128	sNPF	128	sNPF-R	128
Head	artefact	Rfx	21	AstC	21	AstC-R2	21
Head	artefact	Rfx	1	NPF	1	NPFR	1
Head	artefact	Rfx	128	sNPF	128	sNPF-R	128
Head	artefact	Rx	19	AstA	19	AstA-R1	19
Head	artefact	Tet	20	AstA	20	AstA-R1	20
Head	artefact	Tet	128	sNPF	128	sNPF-R	128
Head	artefact	Trf2	128	sNPF	128	sNPF-R	128
Head	artefact	bru3	19	AstA	19	AstA-R1	19
Head	artefact	crp	128	sNPF	128	sNPF-R	128
Head	artefact	dimm	21	AstC	21	AstC-R2	21
Head	artefact	dimm	1	NPF	1	NPFR	1
Head	artefact	hth	76	AstA	76	AstA-R1	76
Head	artefact	hth	512	sNPF	512	sNPF-R	512
Head	artefact	luna	128	sNPF	128	sNPF-R	128
Head	artefact	onecut	128	sNPF	128	sNPF-R	128
Head	artefact	sima	128	sNPF	128	sNPF-R	128
Head	artefact	sr	29	FMRFa	29	FMRFaR	29
Head	artefact	sr	362	sNPF	362	sNPF-R	362
Head	artefact	svp	332	sNPF	332	sNPF-R	332
Head	auditory sensory neuron	Atac3	8	sNPF	8	sNPF-R	8
Head	auditory sensory neuron	CG16779	1	AstA	1	AstA-R1	1
Head	auditory sensory neuron	CG16779	8	sNPF	8	sNPF-R	8
Head	auditory sensory neuron	CG44247	32	sNPF	32	sNPF-R	32
Head	auditory sensory neuron	Cf2	8	sNPF	8	sNPF-R	8
Head	auditory sensory neuron	CrebB	8	sNPF	8	sNPF-R	8
Head	auditory sensory neuron	Mef2	17	sNPF	17	sNPF-R	17
Head	auditory sensory neuron	Psi	8	sNPF	8	sNPF-R	8
Head	auditory sensory neuron	Rbp6	8	sNPF	8	sNPF-R	8
Head	auditory sensory neuron	Rfx	8	sNPF	8	sNPF-R	8
Head	auditory sensory neuron	Rx	1	AstA	1	AstA-R1	1
Head	auditory sensory neuron	Tet	1	AstA	1	AstA-R1	1
Head	auditory sensory neuron	Tet	8	sNPF	8	sNPF-R	8
Head	auditory sensory neuron	Trf2	8	sNPF	8	sNPF-R	8
Head	auditory sensory neuron	bru3	1	AstA	1	AstA-R1	1
Head	auditory sensory neuron	crp	8	sNPF	8	sNPF-R	8
Head	auditory sensory neuron	hth	4	AstA	4	AstA-R1	4
Head	auditory sensory neuron	hth	32	sNPF	32	sNPF-R	32
Head	auditory sensory neuron	luna	8	sNPF	8	sNPF-R	8
Head	auditory sensory neuron	onecut	23	sNPF	23	sNPF-R	23
Head	auditory sensory neuron	sima	8	sNPF	8	sNPF-R	8
Head	auditory sensory neuron	sr	23	sNPF	23	sNPF-R	23
Head	auditory sensory neuron	svp	20	sNPF	20	sNPF-R	20
Head	centrifugal neuron C2	Atac3	1	sNPF	1	sNPF-R	1
Head	centrifugal neuron C2	CG16779	6	AstA	6	AstA-R1	6
Head	centrifugal neuron C2	CG16779	1	sNPF	1	sNPF-R	1
Head	centrifugal neuron C2	CG44247	4	sNPF	4	sNPF-R	4
Head	centrifugal neuron C2	Cf2	1	sNPF	1	sNPF-R	1
Head	centrifugal neuron C2	CrebB	1	sNPF	1	sNPF-R	1
Head	centrifugal neuron C2	Mef2	1	sNPF	1	sNPF-R	1
Head	centrifugal neuron C2	Psi	1	sNPF	1	sNPF-R	1
Head	centrifugal neuron C2	Rbp6	1	sNPF	1	sNPF-R	1
Head	centrifugal neuron C2	Rfx	1	sNPF	1	sNPF-R	1
Head	centrifugal neuron C2	Rx	6	AstA	6	AstA-R1	6
Head	centrifugal neuron C2	Tet	6	AstA	6	AstA-R1	6
Head	centrifugal neuron C2	Tet	1	sNPF	1	sNPF-R	1
Head	centrifugal neuron C2	Trf2	1	sNPF	1	sNPF-R	1
Head	centrifugal neuron C2	bru3	6	AstA	6	AstA-R1	6
Head	centrifugal neuron C2	crp	1	sNPF	1	sNPF-R	1
Head	centrifugal neuron C2	hth	24	AstA	24	AstA-R1	24
Head	centrifugal neuron C2	hth	4	sNPF	4	sNPF-R	4
Head	centrifugal neuron C2	luna	1	sNPF	1	sNPF-R	1
Head	centrifugal neuron C2	onecut	4	sNPF	4	sNPF-R	4
Head	centrifugal neuron C2	sima	1	sNPF	1	sNPF-R	1
Head	centrifugal neuron C2	sr	4	sNPF	4	sNPF-R	4
Head	centrifugal neuron C2	svp	4	sNPF	4	sNPF-R	4
Head	centrifugal neuron C3	CG44247	4	FMRFa	4	FMRFaR	4
Head	centrifugal neuron C3	sr	4	FMRFa	4	FMRFaR	4
Head	columnar neuron T1	Atac3	21	sNPF	21	sNPF-R	21
Head	columnar neuron T1	CG16779	5	AstA	5	AstA-R1	5
Head	columnar neuron T1	CG16779	21	sNPF	21	sNPF-R	21
Head	columnar neuron T1	CG44247	4	FMRFa	4	FMRFaR	4
Head	columnar neuron T1	CG44247	78	sNPF	78	sNPF-R	78
Head	columnar neuron T1	Cf2	21	sNPF	21	sNPF-R	21
Head	columnar neuron T1	CrebB	21	sNPF	21	sNPF-R	21
Head	columnar neuron T1	E2f1	11	AstC	11	AstC-R2	11
Head	columnar neuron T1	Mef2	45	sNPF	45	sNPF-R	45
Head	columnar neuron T1	Psi	21	sNPF	21	sNPF-R	21
Head	columnar neuron T1	Rbp6	21	sNPF	21	sNPF-R	21
Head	columnar neuron T1	Rfx	11	AstC	11	AstC-R2	11
Head	columnar neuron T1	Rfx	21	sNPF	21	sNPF-R	21
Head	columnar neuron T1	Rx	5	AstA	5	AstA-R1	5
Head	columnar neuron T1	Tet	5	AstA	5	AstA-R1	5
Head	columnar neuron T1	Tet	21	sNPF	21	sNPF-R	21
Head	columnar neuron T1	Trf2	21	sNPF	21	sNPF-R	21
Head	columnar neuron T1	bru3	5	AstA	5	AstA-R1	5
Head	columnar neuron T1	crp	21	sNPF	21	sNPF-R	21
Head	columnar neuron T1	dimm	11	AstC	11	AstC-R2	11
Head	columnar neuron T1	hth	20	AstA	20	AstA-R1	20
Head	columnar neuron T1	hth	81	sNPF	81	sNPF-R	81
Head	columnar neuron T1	luna	21	sNPF	21	sNPF-R	21
Head	columnar neuron T1	onecut	24	sNPF	24	sNPF-R	24
Head	columnar neuron T1	sima	21	sNPF	21	sNPF-R	21
Head	columnar neuron T1	sr	4	FMRFa	4	FMRFaR	4
Head	columnar neuron T1	sr	60	sNPF	60	sNPF-R	60
Head	columnar neuron T1	svp	39	sNPF	39	sNPF-R	39
Head	cone cell	Atac3	21	sNPF	21	sNPF-R	21
Head	cone cell	CG16779	2	AstA	2	AstA-R1	2
Head	cone cell	CG16779	21	sNPF	21	sNPF-R	21
Head	cone cell	CG44247	81	sNPF	81	sNPF-R	81
Head	cone cell	Cf2	21	sNPF	21	sNPF-R	21
Head	cone cell	CrebB	21	sNPF	21	sNPF-R	21
Head	cone cell	E2f1	3	AstC	3	AstC-R2	3
Head	cone cell	Mef2	63	sNPF	63	sNPF-R	63
Head	cone cell	Psi	21	sNPF	21	sNPF-R	21
Head	cone cell	Rbp6	21	sNPF	21	sNPF-R	21
Head	cone cell	Rfx	3	AstC	3	AstC-R2	3
Head	cone cell	Rfx	21	sNPF	21	sNPF-R	21
Head	cone cell	Rx	2	AstA	2	AstA-R1	2
Head	cone cell	Tet	2	AstA	2	AstA-R1	2
Head	cone cell	Tet	21	sNPF	21	sNPF-R	21
Head	cone cell	Trf2	21	sNPF	21	sNPF-R	21
Head	cone cell	bru3	2	AstA	2	AstA-R1	2
Head	cone cell	crp	21	sNPF	21	sNPF-R	21
Head	cone cell	dimm	3	AstC	3	AstC-R2	3
Head	cone cell	hth	8	AstA	8	AstA-R1	8
Head	cone cell	hth	78	sNPF	78	sNPF-R	78
Head	cone cell	luna	21	sNPF	21	sNPF-R	21
Head	cone cell	onecut	54	sNPF	54	sNPF-R	54
Head	cone cell	sima	21	sNPF	21	sNPF-R	21
Head	cone cell	sr	69	sNPF	69	sNPF-R	69
Head	cone cell	svp	45	sNPF	45	sNPF-R	45
Head	distal medullary amacrine neuron Dm10	Atac3	2	sNPF	2	sNPF-R	2
Head	distal medullary amacrine neuron Dm10	CG16779	1	AstA	1	AstA-R1	1
Head	distal medullary amacrine neuron Dm10	CG16779	2	sNPF	2	sNPF-R	2
Head	distal medullary amacrine neuron Dm10	CG44247	8	sNPF	8	sNPF-R	8
Head	distal medullary amacrine neuron Dm10	Cf2	2	sNPF	2	sNPF-R	2
Head	distal medullary amacrine neuron Dm10	CrebB	2	sNPF	2	sNPF-R	2
Head	distal medullary amacrine neuron Dm10	Mef2	8	sNPF	8	sNPF-R	8
Head	distal medullary amacrine neuron Dm10	Psi	2	sNPF	2	sNPF-R	2
Head	distal medullary amacrine neuron Dm10	Rbp6	2	sNPF	2	sNPF-R	2
Head	distal medullary amacrine neuron Dm10	Rfx	2	sNPF	2	sNPF-R	2
Head	distal medullary amacrine neuron Dm10	Rx	1	AstA	1	AstA-R1	1
Head	distal medullary amacrine neuron Dm10	Tet	1	AstA	1	AstA-R1	1
Head	distal medullary amacrine neuron Dm10	Tet	2	sNPF	2	sNPF-R	2
Head	distal medullary amacrine neuron Dm10	Trf2	2	sNPF	2	sNPF-R	2
Head	distal medullary amacrine neuron Dm10	bru3	1	AstA	1	AstA-R1	1
Head	distal medullary amacrine neuron Dm10	crp	2	sNPF	2	sNPF-R	2
Head	distal medullary amacrine neuron Dm10	hth	4	AstA	4	AstA-R1	4
Head	distal medullary amacrine neuron Dm10	hth	8	sNPF	8	sNPF-R	8
Head	distal medullary amacrine neuron Dm10	luna	2	sNPF	2	sNPF-R	2
Head	distal medullary amacrine neuron Dm10	onecut	2	sNPF	2	sNPF-R	2
Head	distal medullary amacrine neuron Dm10	sima	2	sNPF	2	sNPF-R	2
Head	distal medullary amacrine neuron Dm10	sr	2	sNPF	2	sNPF-R	2
Head	distal medullary amacrine neuron Dm10	svp	8	sNPF	8	sNPF-R	8
Head	distal medullary amacrine neuron Dm12	CG16779	1	AstA	1	AstA-R1	1
Head	distal medullary amacrine neuron Dm12	Rx	1	AstA	1	AstA-R1	1
Head	distal medullary amacrine neuron Dm12	Tet	1	AstA	1	AstA-R1	1
Head	distal medullary amacrine neuron Dm12	bru3	1	AstA	1	AstA-R1	1
Head	distal medullary amacrine neuron Dm12	hth	4	AstA	4	AstA-R1	4
Head	distal medullary amacrine neuron Dm3	CG16779	1	AstA	1	AstA-R1	1
Head	distal medullary amacrine neuron Dm3	Rx	1	AstA	1	AstA-R1	1
Head	distal medullary amacrine neuron Dm3	Tet	1	AstA	1	AstA-R1	1
Head	distal medullary amacrine neuron Dm3	bru3	1	AstA	1	AstA-R1	1
Head	distal medullary amacrine neuron Dm3	hth	4	AstA	4	AstA-R1	4
Head	distal medullary amacrine neuron Dm8	Atac3	2	sNPF	2	sNPF-R	2
Head	distal medullary amacrine neuron Dm8	CG16779	2	sNPF	2	sNPF-R	2
Head	distal medullary amacrine neuron Dm8	CG44247	8	sNPF	8	sNPF-R	8
Head	distal medullary amacrine neuron Dm8	Cf2	2	sNPF	2	sNPF-R	2
Head	distal medullary amacrine neuron Dm8	CrebB	2	sNPF	2	sNPF-R	2
Head	distal medullary amacrine neuron Dm8	E2f1	1	AstC	1	AstC-R2	1
Head	distal medullary amacrine neuron Dm8	Mef2	8	sNPF	8	sNPF-R	8
Head	distal medullary amacrine neuron Dm8	Psi	2	sNPF	2	sNPF-R	2
Head	distal medullary amacrine neuron Dm8	Rbp6	2	sNPF	2	sNPF-R	2
Head	distal medullary amacrine neuron Dm8	Rfx	1	AstC	1	AstC-R2	1
Head	distal medullary amacrine neuron Dm8	Rfx	2	sNPF	2	sNPF-R	2
Head	distal medullary amacrine neuron Dm8	Tet	2	sNPF	2	sNPF-R	2
Head	distal medullary amacrine neuron Dm8	Trf2	2	sNPF	2	sNPF-R	2
Head	distal medullary amacrine neuron Dm8	crp	2	sNPF	2	sNPF-R	2
Head	distal medullary amacrine neuron Dm8	dimm	1	AstC	1	AstC-R2	1
Head	distal medullary amacrine neuron Dm8	hth	8	sNPF	8	sNPF-R	8
Head	distal medullary amacrine neuron Dm8	luna	2	sNPF	2	sNPF-R	2
Head	distal medullary amacrine neuron Dm8	onecut	2	sNPF	2	sNPF-R	2
Head	distal medullary amacrine neuron Dm8	sima	2	sNPF	2	sNPF-R	2
Head	distal medullary amacrine neuron Dm8	sr	8	sNPF	8	sNPF-R	8
Head	distal medullary amacrine neuron Dm8	svp	5	sNPF	5	sNPF-R	5
Head	distal medullary amacrine neuron Dm9	CG16779	3	AstA	3	AstA-R1	3
Head	distal medullary amacrine neuron Dm9	E2f1	2	AstC	2	AstC-R2	2
Head	distal medullary amacrine neuron Dm9	Rfx	2	AstC	2	AstC-R2	2
Head	distal medullary amacrine neuron Dm9	Rx	3	AstA	3	AstA-R1	3
Head	distal medullary amacrine neuron Dm9	Tet	3	AstA	3	AstA-R1	3
Head	distal medullary amacrine neuron Dm9	bru3	3	AstA	3	AstA-R1	3
Head	distal medullary amacrine neuron Dm9	dimm	2	AstC	2	AstC-R2	2
Head	distal medullary amacrine neuron Dm9	hth	12	AstA	12	AstA-R1	12
Head	dopaminergic PAM neuron	CG44247	1	FMRFa	1	FMRFaR	1
Head	dopaminergic PAM neuron	sr	4	FMRFa	4	FMRFaR	4
Head	ensheathing glial cell	Atac3	29	sNPF	29	sNPF-R	29
Head	ensheathing glial cell	CG16779	9	AstA	9	AstA-R1	9
Head	ensheathing glial cell	CG16779	29	sNPF	29	sNPF-R	29
Head	ensheathing glial cell	CG44247	104	sNPF	104	sNPF-R	104
Head	ensheathing glial cell	Cf2	29	sNPF	29	sNPF-R	29
Head	ensheathing glial cell	CrebB	29	sNPF	29	sNPF-R	29
Head	ensheathing glial cell	E2f1	2	AstC	2	AstC-R2	2
Head	ensheathing glial cell	Mef2	77	sNPF	77	sNPF-R	77
Head	ensheathing glial cell	Psi	29	sNPF	29	sNPF-R	29
Head	ensheathing glial cell	Rbp6	29	sNPF	29	sNPF-R	29
Head	ensheathing glial cell	Rfx	2	AstC	2	AstC-R2	2
Head	ensheathing glial cell	Rfx	29	sNPF	29	sNPF-R	29
Head	ensheathing glial cell	Rx	9	AstA	9	AstA-R1	9
Head	ensheathing glial cell	Tet	9	AstA	9	AstA-R1	9
Head	ensheathing glial cell	Tet	29	sNPF	29	sNPF-R	29
Head	ensheathing glial cell	Trf2	29	sNPF	29	sNPF-R	29
Head	ensheathing glial cell	bru3	9	AstA	9	AstA-R1	9
Head	ensheathing glial cell	crp	29	sNPF	29	sNPF-R	29
Head	ensheathing glial cell	dimm	2	AstC	2	AstC-R2	2
Head	ensheathing glial cell	hth	33	AstA	33	AstA-R1	33
Head	ensheathing glial cell	hth	113	sNPF	113	sNPF-R	113
Head	ensheathing glial cell	luna	29	sNPF	29	sNPF-R	29
Head	ensheathing glial cell	onecut	50	sNPF	50	sNPF-R	50
Head	ensheathing glial cell	sima	29	sNPF	29	sNPF-R	29
Head	ensheathing glial cell	sr	92	sNPF	92	sNPF-R	92
Head	ensheathing glial cell	svp	47	sNPF	47	sNPF-R	47
Head	epithelial cell	Atac3	15	sNPF	15	sNPF-R	15
Head	epithelial cell	CG16779	2	AstA	2	AstA-R1	2
Head	epithelial cell	CG16779	19	sNPF	19	sNPF-R	19
Head	epithelial cell	CG44247	76	sNPF	76	sNPF-R	76
Head	epithelial cell	Cf2	19	sNPF	19	sNPF-R	19
Head	epithelial cell	CrebB	19	sNPF	19	sNPF-R	19
Head	epithelial cell	Mef2	64	sNPF	64	sNPF-R	64
Head	epithelial cell	Psi	19	sNPF	19	sNPF-R	19
Head	epithelial cell	Rbp6	19	sNPF	19	sNPF-R	19
Head	epithelial cell	Rfx	19	sNPF	19	sNPF-R	19
Head	epithelial cell	Rx	2	AstA	2	AstA-R1	2
Head	epithelial cell	Tet	2	AstA	2	AstA-R1	2
Head	epithelial cell	Tet	19	sNPF	19	sNPF-R	19
Head	epithelial cell	Trf2	19	sNPF	19	sNPF-R	19
Head	epithelial cell	bru3	2	AstA	2	AstA-R1	2
Head	epithelial cell	crp	19	sNPF	19	sNPF-R	19
Head	epithelial cell	hth	8	AstA	8	AstA-R1	8
Head	epithelial cell	hth	73	sNPF	73	sNPF-R	73
Head	epithelial cell	luna	19	sNPF	19	sNPF-R	19
Head	epithelial cell	onecut	55	sNPF	55	sNPF-R	55
Head	epithelial cell	sima	19	sNPF	19	sNPF-R	19
Head	epithelial cell	sr	70	sNPF	70	sNPF-R	70
Head	epithelial cell	svp	64	sNPF	64	sNPF-R	64
Head	gamma Kenyon cell	Atac3	21	sNPF	21	sNPF-R	21
Head	gamma Kenyon cell	CG16779	1	AstA	1	AstA-R1	1
Head	gamma Kenyon cell	CG16779	21	sNPF	21	sNPF-R	21
Head	gamma Kenyon cell	CG44247	57	sNPF	57	sNPF-R	57
Head	gamma Kenyon cell	Cf2	21	sNPF	21	sNPF-R	21
Head	gamma Kenyon cell	CrebB	21	sNPF	21	sNPF-R	21
Head	gamma Kenyon cell	Mef2	69	sNPF	69	sNPF-R	69
Head	gamma Kenyon cell	Psi	21	sNPF	21	sNPF-R	21
Head	gamma Kenyon cell	Rbp6	21	sNPF	21	sNPF-R	21
Head	gamma Kenyon cell	Rfx	21	sNPF	21	sNPF-R	21
Head	gamma Kenyon cell	Rx	1	AstA	1	AstA-R1	1
Head	gamma Kenyon cell	Tet	1	AstA	1	AstA-R1	1
Head	gamma Kenyon cell	Tet	21	sNPF	21	sNPF-R	21
Head	gamma Kenyon cell	Trf2	21	sNPF	21	sNPF-R	21
Head	gamma Kenyon cell	bru3	1	AstA	1	AstA-R1	1
Head	gamma Kenyon cell	crp	21	sNPF	21	sNPF-R	21
Head	gamma Kenyon cell	hth	4	AstA	4	AstA-R1	4
Head	gamma Kenyon cell	hth	81	sNPF	81	sNPF-R	81
Head	gamma Kenyon cell	luna	21	sNPF	21	sNPF-R	21
Head	gamma Kenyon cell	onecut	27	sNPF	27	sNPF-R	27
Head	gamma Kenyon cell	sima	21	sNPF	21	sNPF-R	21
Head	gamma Kenyon cell	sr	60	sNPF	60	sNPF-R	60
Head	gamma Kenyon cell	svp	72	sNPF	72	sNPF-R	72
Head	hemocyte	Atac3	17	sNPF	17	sNPF-R	17
Head	hemocyte	CG16779	5	AstA	5	AstA-R1	5
Head	hemocyte	CG16779	18	sNPF	18	sNPF-R	18
Head	hemocyte	CG44247	72	sNPF	72	sNPF-R	72
Head	hemocyte	Cf2	18	sNPF	18	sNPF-R	18
Head	hemocyte	CrebB	18	sNPF	18	sNPF-R	18
Head	hemocyte	Mef2	45	sNPF	45	sNPF-R	45
Head	hemocyte	Psi	18	sNPF	18	sNPF-R	18
Head	hemocyte	Rbp6	18	sNPF	18	sNPF-R	18
Head	hemocyte	Rfx	18	sNPF	18	sNPF-R	18
Head	hemocyte	Rx	5	AstA	5	AstA-R1	5
Head	hemocyte	Tet	5	AstA	5	AstA-R1	5
Head	hemocyte	Tet	18	sNPF	18	sNPF-R	18
Head	hemocyte	Trf2	18	sNPF	18	sNPF-R	18
Head	hemocyte	bru3	5	AstA	5	AstA-R1	5
Head	hemocyte	crp	18	sNPF	18	sNPF-R	18
Head	hemocyte	hth	20	AstA	20	AstA-R1	20
Head	hemocyte	hth	72	sNPF	72	sNPF-R	72
Head	hemocyte	luna	18	sNPF	18	sNPF-R	18
Head	hemocyte	onecut	42	sNPF	42	sNPF-R	42
Head	hemocyte	sima	18	sNPF	18	sNPF-R	18
Head	hemocyte	sr	60	sNPF	60	sNPF-R	60
Head	hemocyte	svp	33	sNPF	33	sNPF-R	33
Head	Johnston organ neuron	Atac3	8	sNPF	8	sNPF-R	8
Head	Johnston organ neuron	CG16779	8	sNPF	8	sNPF-R	8
Head	Johnston organ neuron	CG44247	23	sNPF	23	sNPF-R	23
Head	Johnston organ neuron	Cf2	8	sNPF	8	sNPF-R	8
Head	Johnston organ neuron	CrebB	8	sNPF	8	sNPF-R	8
Head	Johnston organ neuron	Mef2	11	sNPF	11	sNPF-R	11
Head	Johnston organ neuron	Psi	8	sNPF	8	sNPF-R	8
Head	Johnston organ neuron	Rbp6	8	sNPF	8	sNPF-R	8
Head	Johnston organ neuron	Rfx	1	NPF	1	NPFR	1
Head	Johnston organ neuron	Rfx	8	sNPF	8	sNPF-R	8
Head	Johnston organ neuron	Tet	8	sNPF	8	sNPF-R	8
Head	Johnston organ neuron	Trf2	8	sNPF	8	sNPF-R	8
Head	Johnston organ neuron	crp	8	sNPF	8	sNPF-R	8
Head	Johnston organ neuron	dimm	1	NPF	1	NPFR	1
Head	Johnston organ neuron	hth	32	sNPF	32	sNPF-R	32
Head	Johnston organ neuron	luna	8	sNPF	8	sNPF-R	8
Head	Johnston organ neuron	onecut	17	sNPF	17	sNPF-R	17
Head	Johnston organ neuron	sima	8	sNPF	8	sNPF-R	8
Head	Johnston organ neuron	sr	26	sNPF	26	sNPF-R	26
Head	Johnston organ neuron	svp	23	sNPF	23	sNPF-R	23
Head	Kenyon cell	Atac3	6	sNPF	6	sNPF-R	6
Head	Kenyon cell	CG16779	1	AstA	1	AstA-R1	1
Head	Kenyon cell	CG16779	6	sNPF	6	sNPF-R	6
Head	Kenyon cell	CG44247	18	sNPF	18	sNPF-R	18
Head	Kenyon cell	Cf2	6	sNPF	6	sNPF-R	6
Head	Kenyon cell	CrebB	6	sNPF	6	sNPF-R	6
Head	Kenyon cell	E2f1	1	AstC	1	AstC-R2	1
Head	Kenyon cell	Mef2	21	sNPF	21	sNPF-R	21
Head	Kenyon cell	Psi	6	sNPF	6	sNPF-R	6
Head	Kenyon cell	Rbp6	6	sNPF	6	sNPF-R	6
Head	Kenyon cell	Rfx	1	AstC	1	AstC-R2	1
Head	Kenyon cell	Rfx	6	sNPF	6	sNPF-R	6
Head	Kenyon cell	Rx	1	AstA	1	AstA-R1	1
Head	Kenyon cell	Tet	1	AstA	1	AstA-R1	1
Head	Kenyon cell	Tet	6	sNPF	6	sNPF-R	6
Head	Kenyon cell	Trf2	6	sNPF	6	sNPF-R	6
Head	Kenyon cell	bru3	1	AstA	1	AstA-R1	1
Head	Kenyon cell	crp	6	sNPF	6	sNPF-R	6
Head	Kenyon cell	dimm	1	AstC	1	AstC-R2	1
Head	Kenyon cell	hth	4	AstA	4	AstA-R1	4
Head	Kenyon cell	hth	21	sNPF	21	sNPF-R	21
Head	Kenyon cell	luna	6	sNPF	6	sNPF-R	6
Head	Kenyon cell	onecut	9	sNPF	9	sNPF-R	9
Head	Kenyon cell	sima	6	sNPF	6	sNPF-R	6
Head	Kenyon cell	sr	18	sNPF	18	sNPF-R	18
Head	Kenyon cell	svp	21	sNPF	21	sNPF-R	21
Head	lamina intrinsic amacrine neuron Lai	Atac3	1	sNPF	1	sNPF-R	1
Head	lamina intrinsic amacrine neuron Lai	CG16779	1	sNPF	1	sNPF-R	1
Head	lamina intrinsic amacrine neuron Lai	CG44247	4	sNPF	4	sNPF-R	4
Head	lamina intrinsic amacrine neuron Lai	Cf2	1	sNPF	1	sNPF-R	1
Head	lamina intrinsic amacrine neuron Lai	CrebB	1	sNPF	1	sNPF-R	1
Head	lamina intrinsic amacrine neuron Lai	Mef2	1	sNPF	1	sNPF-R	1
Head	lamina intrinsic amacrine neuron Lai	Psi	1	sNPF	1	sNPF-R	1
Head	lamina intrinsic amacrine neuron Lai	Rbp6	1	sNPF	1	sNPF-R	1
Head	lamina intrinsic amacrine neuron Lai	Rfx	1	sNPF	1	sNPF-R	1
Head	lamina intrinsic amacrine neuron Lai	Tet	1	sNPF	1	sNPF-R	1
Head	lamina intrinsic amacrine neuron Lai	Trf2	1	sNPF	1	sNPF-R	1
Head	lamina intrinsic amacrine neuron Lai	crp	1	sNPF	1	sNPF-R	1
Head	lamina intrinsic amacrine neuron Lai	hth	4	sNPF	4	sNPF-R	4
Head	lamina intrinsic amacrine neuron Lai	luna	1	sNPF	1	sNPF-R	1
Head	lamina intrinsic amacrine neuron Lai	onecut	1	sNPF	1	sNPF-R	1
Head	lamina intrinsic amacrine neuron Lai	sima	1	sNPF	1	sNPF-R	1
Head	lamina intrinsic amacrine neuron Lai	sr	1	sNPF	1	sNPF-R	1
Head	lamina intrinsic amacrine neuron Lai	svp	4	sNPF	4	sNPF-R	4
Head	lamina monopolar neuron L2	CG16779	4	AstA	4	AstA-R1	4
Head	lamina monopolar neuron L2	CG44247	4	FMRFa	4	FMRFaR	4
Head	lamina monopolar neuron L2	Rx	4	AstA	4	AstA-R1	4
Head	lamina monopolar neuron L2	Tet	5	AstA	5	AstA-R1	5
Head	lamina monopolar neuron L2	bru3	4	AstA	4	AstA-R1	4
Head	lamina monopolar neuron L2	hth	16	AstA	16	AstA-R1	16
Head	lamina monopolar neuron L2	sr	4	FMRFa	4	FMRFaR	4
Head	lamina monopolar neuron L3	Atac3	11	sNPF	11	sNPF-R	11
Head	lamina monopolar neuron L3	CG16779	4	AstA	4	AstA-R1	4
Head	lamina monopolar neuron L3	CG16779	12	sNPF	12	sNPF-R	12
Head	lamina monopolar neuron L3	CG44247	4	FMRFa	4	FMRFaR	4
Head	lamina monopolar neuron L3	CG44247	48	sNPF	48	sNPF-R	48
Head	lamina monopolar neuron L3	Cf2	12	sNPF	12	sNPF-R	12
Head	lamina monopolar neuron L3	CrebB	12	sNPF	12	sNPF-R	12
Head	lamina monopolar neuron L3	Mef2	42	sNPF	42	sNPF-R	42
Head	lamina monopolar neuron L3	Psi	12	sNPF	12	sNPF-R	12
Head	lamina monopolar neuron L3	Rbp6	12	sNPF	12	sNPF-R	12
Head	lamina monopolar neuron L3	Rfx	12	sNPF	12	sNPF-R	12
Head	lamina monopolar neuron L3	Rx	4	AstA	4	AstA-R1	4
Head	lamina monopolar neuron L3	Tet	4	AstA	4	AstA-R1	4
Head	lamina monopolar neuron L3	Tet	12	sNPF	12	sNPF-R	12
Head	lamina monopolar neuron L3	Trf2	12	sNPF	12	sNPF-R	12
Head	lamina monopolar neuron L3	bru3	4	AstA	4	AstA-R1	4
Head	lamina monopolar neuron L3	crp	12	sNPF	12	sNPF-R	12
Head	lamina monopolar neuron L3	hth	13	AstA	13	AstA-R1	13
Head	lamina monopolar neuron L3	hth	48	sNPF	48	sNPF-R	48
Head	lamina monopolar neuron L3	luna	12	sNPF	12	sNPF-R	12
Head	lamina monopolar neuron L3	onecut	24	sNPF	24	sNPF-R	24
Head	lamina monopolar neuron L3	sima	12	sNPF	12	sNPF-R	12
Head	lamina monopolar neuron L3	sr	4	FMRFa	4	FMRFaR	4
Head	lamina monopolar neuron L3	sr	45	sNPF	45	sNPF-R	45
Head	lamina monopolar neuron L3	svp	42	sNPF	42	sNPF-R	42
Head	lamina monopolar neuron L4	CG16779	3	AstA	3	AstA-R1	3
Head	lamina monopolar neuron L4	Rx	3	AstA	3	AstA-R1	3
Head	lamina monopolar neuron L4	Tet	3	AstA	3	AstA-R1	3
Head	lamina monopolar neuron L4	bru3	3	AstA	3	AstA-R1	3
Head	lamina monopolar neuron L4	hth	12	AstA	12	AstA-R1	12
Head	lamina monopolar neuron L5	CG16779	4	AstA	4	AstA-R1	4
Head	lamina monopolar neuron L5	CG44247	1	FMRFa	1	FMRFaR	1
Head	lamina monopolar neuron L5	Rx	4	AstA	4	AstA-R1	4
Head	lamina monopolar neuron L5	Tet	4	AstA	4	AstA-R1	4
Head	lamina monopolar neuron L5	bru3	4	AstA	4	AstA-R1	4
Head	lamina monopolar neuron L5	hth	16	AstA	16	AstA-R1	16
Head	lamina monopolar neuron L5	sr	4	FMRFa	4	FMRFaR	4
Head	lamina wide-field 2 neuron	Atac3	1	sNPF	1	sNPF-R	1
Head	lamina wide-field 2 neuron	CG16779	1	AstA	1	AstA-R1	1
Head	lamina wide-field 2 neuron	CG16779	1	sNPF	1	sNPF-R	1
Head	lamina wide-field 2 neuron	CG44247	4	sNPF	4	sNPF-R	4
Head	lamina wide-field 2 neuron	Cf2	1	sNPF	1	sNPF-R	1
Head	lamina wide-field 2 neuron	CrebB	1	sNPF	1	sNPF-R	1
Head	lamina wide-field 2 neuron	Mef2	4	sNPF	4	sNPF-R	4
Head	lamina wide-field 2 neuron	Psi	1	sNPF	1	sNPF-R	1
Head	lamina wide-field 2 neuron	Rbp6	1	sNPF	1	sNPF-R	1
Head	lamina wide-field 2 neuron	Rfx	1	sNPF	1	sNPF-R	1
Head	lamina wide-field 2 neuron	Rx	1	AstA	1	AstA-R1	1
Head	lamina wide-field 2 neuron	Tet	1	AstA	1	AstA-R1	1
Head	lamina wide-field 2 neuron	Tet	1	sNPF	1	sNPF-R	1
Head	lamina wide-field 2 neuron	Trf2	1	sNPF	1	sNPF-R	1
Head	lamina wide-field 2 neuron	bru3	1	AstA	1	AstA-R1	1
Head	lamina wide-field 2 neuron	crp	1	sNPF	1	sNPF-R	1
Head	lamina wide-field 2 neuron	hth	4	AstA	4	AstA-R1	4
Head	lamina wide-field 2 neuron	hth	4	sNPF	4	sNPF-R	4
Head	lamina wide-field 2 neuron	luna	1	sNPF	1	sNPF-R	1
Head	lamina wide-field 2 neuron	onecut	1	sNPF	1	sNPF-R	1
Head	lamina wide-field 2 neuron	sima	1	sNPF	1	sNPF-R	1
Head	lamina wide-field 2 neuron	sr	4	sNPF	4	sNPF-R	4
Head	lamina wide-field 2 neuron	svp	1	sNPF	1	sNPF-R	1
Head	lobula columnar neuron LC12	Atac3	1	sNPF	1	sNPF-R	1
Head	lobula columnar neuron LC12	CG16779	1	sNPF	1	sNPF-R	1
Head	lobula columnar neuron LC12	CG44247	1	sNPF	1	sNPF-R	1
Head	lobula columnar neuron LC12	Cf2	1	sNPF	1	sNPF-R	1
Head	lobula columnar neuron LC12	CrebB	1	sNPF	1	sNPF-R	1
Head	lobula columnar neuron LC12	Mef2	1	sNPF	1	sNPF-R	1
Head	lobula columnar neuron LC12	Psi	1	sNPF	1	sNPF-R	1
Head	lobula columnar neuron LC12	Rbp6	1	sNPF	1	sNPF-R	1
Head	lobula columnar neuron LC12	Rfx	1	sNPF	1	sNPF-R	1
Head	lobula columnar neuron LC12	Tet	1	sNPF	1	sNPF-R	1
Head	lobula columnar neuron LC12	Trf2	1	sNPF	1	sNPF-R	1
Head	lobula columnar neuron LC12	crp	1	sNPF	1	sNPF-R	1
Head	lobula columnar neuron LC12	hth	4	sNPF	4	sNPF-R	4
Head	lobula columnar neuron LC12	luna	1	sNPF	1	sNPF-R	1
Head	lobula columnar neuron LC12	onecut	1	sNPF	1	sNPF-R	1
Head	lobula columnar neuron LC12	sima	1	sNPF	1	sNPF-R	1
Head	lobula columnar neuron LC12	sr	4	sNPF	4	sNPF-R	4
Head	lobula columnar neuron LC12	svp	4	sNPF	4	sNPF-R	4
Head	lobula columnar neuron LC17	Atac3	4	sNPF	4	sNPF-R	4
Head	lobula columnar neuron LC17	CG16779	1	AstA	1	AstA-R1	1
Head	lobula columnar neuron LC17	CG16779	4	sNPF	4	sNPF-R	4
Head	lobula columnar neuron LC17	CG44247	13	sNPF	13	sNPF-R	13
Head	lobula columnar neuron LC17	Cf2	4	sNPF	4	sNPF-R	4
Head	lobula columnar neuron LC17	CrebB	4	sNPF	4	sNPF-R	4
Head	lobula columnar neuron LC17	Mef2	10	sNPF	10	sNPF-R	10
Head	lobula columnar neuron LC17	Psi	4	sNPF	4	sNPF-R	4
Head	lobula columnar neuron LC17	Rbp6	4	sNPF	4	sNPF-R	4
Head	lobula columnar neuron LC17	Rfx	4	sNPF	4	sNPF-R	4
Head	lobula columnar neuron LC17	Rx	1	AstA	1	AstA-R1	1
Head	lobula columnar neuron LC17	Tet	1	AstA	1	AstA-R1	1
Head	lobula columnar neuron LC17	Tet	4	sNPF	4	sNPF-R	4
Head	lobula columnar neuron LC17	Trf2	4	sNPF	4	sNPF-R	4
Head	lobula columnar neuron LC17	bru3	1	AstA	1	AstA-R1	1
Head	lobula columnar neuron LC17	crp	4	sNPF	4	sNPF-R	4
Head	lobula columnar neuron LC17	hth	4	AstA	4	AstA-R1	4
Head	lobula columnar neuron LC17	hth	16	sNPF	16	sNPF-R	16
Head	lobula columnar neuron LC17	luna	4	sNPF	4	sNPF-R	4
Head	lobula columnar neuron LC17	onecut	7	sNPF	7	sNPF-R	7
Head	lobula columnar neuron LC17	sima	4	sNPF	4	sNPF-R	4
Head	lobula columnar neuron LC17	sr	13	sNPF	13	sNPF-R	13
Head	lobula columnar neuron LC17	svp	10	sNPF	10	sNPF-R	10
Head	medullary intrinsic neuron Mi1	Atac3	12	sNPF	12	sNPF-R	12
Head	medullary intrinsic neuron Mi1	CG16779	10	AstA	10	AstA-R1	10
Head	medullary intrinsic neuron Mi1	CG16779	13	sNPF	13	sNPF-R	13
Head	medullary intrinsic neuron Mi1	CG44247	5	FMRFa	5	FMRFaR	5
Head	medullary intrinsic neuron Mi1	CG44247	49	sNPF	49	sNPF-R	49
Head	medullary intrinsic neuron Mi1	Cf2	13	sNPF	13	sNPF-R	13
Head	medullary intrinsic neuron Mi1	CrebB	13	sNPF	13	sNPF-R	13
Head	medullary intrinsic neuron Mi1	Mef2	34	sNPF	34	sNPF-R	34
Head	medullary intrinsic neuron Mi1	Psi	13	sNPF	13	sNPF-R	13
Head	medullary intrinsic neuron Mi1	Rbp6	13	sNPF	13	sNPF-R	13
Head	medullary intrinsic neuron Mi1	Rfx	1	NPF	1	NPFR	1
Head	medullary intrinsic neuron Mi1	Rfx	13	sNPF	13	sNPF-R	13
Head	medullary intrinsic neuron Mi1	Rx	10	AstA	10	AstA-R1	10
Head	medullary intrinsic neuron Mi1	Tet	10	AstA	10	AstA-R1	10
Head	medullary intrinsic neuron Mi1	Tet	13	sNPF	13	sNPF-R	13
Head	medullary intrinsic neuron Mi1	Trf2	13	sNPF	13	sNPF-R	13
Head	medullary intrinsic neuron Mi1	bru3	10	AstA	10	AstA-R1	10
Head	medullary intrinsic neuron Mi1	crp	13	sNPF	13	sNPF-R	13
Head	medullary intrinsic neuron Mi1	dimm	1	NPF	1	NPFR	1
Head	medullary intrinsic neuron Mi1	hth	40	AstA	40	AstA-R1	40
Head	medullary intrinsic neuron Mi1	hth	52	sNPF	52	sNPF-R	52
Head	medullary intrinsic neuron Mi1	luna	13	sNPF	13	sNPF-R	13
Head	medullary intrinsic neuron Mi1	onecut	16	sNPF	16	sNPF-R	16
Head	medullary intrinsic neuron Mi1	sima	13	sNPF	13	sNPF-R	13
Head	medullary intrinsic neuron Mi1	sr	5	FMRFa	5	FMRFaR	5
Head	medullary intrinsic neuron Mi1	sr	46	sNPF	46	sNPF-R	46
Head	medullary intrinsic neuron Mi1	svp	46	sNPF	46	sNPF-R	46
Head	medullary intrinsic neuron Mi15	Atac3	6	sNPF	6	sNPF-R	6
Head	medullary intrinsic neuron Mi15	CG16779	1	AstA	1	AstA-R1	1
Head	medullary intrinsic neuron Mi15	CG16779	6	sNPF	6	sNPF-R	6
Head	medullary intrinsic neuron Mi15	CG44247	15	sNPF	15	sNPF-R	15
Head	medullary intrinsic neuron Mi15	Cf2	6	sNPF	6	sNPF-R	6
Head	medullary intrinsic neuron Mi15	CrebB	6	sNPF	6	sNPF-R	6
Head	medullary intrinsic neuron Mi15	Mef2	18	sNPF	18	sNPF-R	18
Head	medullary intrinsic neuron Mi15	Psi	6	sNPF	6	sNPF-R	6
Head	medullary intrinsic neuron Mi15	Rbp6	6	sNPF	6	sNPF-R	6
Head	medullary intrinsic neuron Mi15	Rfx	1	NPF	1	NPFR	1
Head	medullary intrinsic neuron Mi15	Rfx	6	sNPF	6	sNPF-R	6
Head	medullary intrinsic neuron Mi15	Rx	1	AstA	1	AstA-R1	1
Head	medullary intrinsic neuron Mi15	Tet	1	AstA	1	AstA-R1	1
Head	medullary intrinsic neuron Mi15	Tet	6	sNPF	6	sNPF-R	6
Head	medullary intrinsic neuron Mi15	Trf2	6	sNPF	6	sNPF-R	6
Head	medullary intrinsic neuron Mi15	bru3	1	AstA	1	AstA-R1	1
Head	medullary intrinsic neuron Mi15	crp	6	sNPF	6	sNPF-R	6
Head	medullary intrinsic neuron Mi15	dimm	1	NPF	1	NPFR	1
Head	medullary intrinsic neuron Mi15	hth	4	AstA	4	AstA-R1	4
Head	medullary intrinsic neuron Mi15	hth	24	sNPF	24	sNPF-R	24
Head	medullary intrinsic neuron Mi15	luna	6	sNPF	6	sNPF-R	6
Head	medullary intrinsic neuron Mi15	onecut	6	sNPF	6	sNPF-R	6
Head	medullary intrinsic neuron Mi15	sima	6	sNPF	6	sNPF-R	6
Head	medullary intrinsic neuron Mi15	sr	9	sNPF	9	sNPF-R	9
Head	medullary intrinsic neuron Mi15	svp	18	sNPF	18	sNPF-R	18
Head	medullary intrinsic neuron Mi4	Atac3	4	sNPF	4	sNPF-R	4
Head	medullary intrinsic neuron Mi4	CG16779	4	sNPF	4	sNPF-R	4
Head	medullary intrinsic neuron Mi4	CG44247	16	sNPF	16	sNPF-R	16
Head	medullary intrinsic neuron Mi4	Cf2	4	sNPF	4	sNPF-R	4
Head	medullary intrinsic neuron Mi4	CrebB	4	sNPF	4	sNPF-R	4
Head	medullary intrinsic neuron Mi4	Mef2	10	sNPF	10	sNPF-R	10
Head	medullary intrinsic neuron Mi4	Psi	4	sNPF	4	sNPF-R	4
Head	medullary intrinsic neuron Mi4	Rbp6	4	sNPF	4	sNPF-R	4
Head	medullary intrinsic neuron Mi4	Rfx	4	sNPF	4	sNPF-R	4
Head	medullary intrinsic neuron Mi4	Tet	4	sNPF	4	sNPF-R	4
Head	medullary intrinsic neuron Mi4	Trf2	4	sNPF	4	sNPF-R	4
Head	medullary intrinsic neuron Mi4	crp	4	sNPF	4	sNPF-R	4
Head	medullary intrinsic neuron Mi4	hth	16	sNPF	16	sNPF-R	16
Head	medullary intrinsic neuron Mi4	luna	4	sNPF	4	sNPF-R	4
Head	medullary intrinsic neuron Mi4	onecut	7	sNPF	7	sNPF-R	7
Head	medullary intrinsic neuron Mi4	sima	4	sNPF	4	sNPF-R	4
Head	medullary intrinsic neuron Mi4	sr	16	sNPF	16	sNPF-R	16
Head	medullary intrinsic neuron Mi4	svp	16	sNPF	16	sNPF-R	16
Head	medullary intrinsic neuron Mi9	Atac3	2	sNPF	2	sNPF-R	2
Head	medullary intrinsic neuron Mi9	CG16779	3	sNPF	3	sNPF-R	3
Head	medullary intrinsic neuron Mi9	CG44247	12	sNPF	12	sNPF-R	12
Head	medullary intrinsic neuron Mi9	Cf2	3	sNPF	3	sNPF-R	3
Head	medullary intrinsic neuron Mi9	CrebB	3	sNPF	3	sNPF-R	3
Head	medullary intrinsic neuron Mi9	Mef2	9	sNPF	9	sNPF-R	9
Head	medullary intrinsic neuron Mi9	Psi	3	sNPF	3	sNPF-R	3
Head	medullary intrinsic neuron Mi9	Rbp6	3	sNPF	3	sNPF-R	3
Head	medullary intrinsic neuron Mi9	Rfx	3	sNPF	3	sNPF-R	3
Head	medullary intrinsic neuron Mi9	Tet	3	sNPF	3	sNPF-R	3
Head	medullary intrinsic neuron Mi9	Trf2	3	sNPF	3	sNPF-R	3
Head	medullary intrinsic neuron Mi9	crp	3	sNPF	3	sNPF-R	3
Head	medullary intrinsic neuron Mi9	hth	9	sNPF	9	sNPF-R	9
Head	medullary intrinsic neuron Mi9	luna	3	sNPF	3	sNPF-R	3
Head	medullary intrinsic neuron Mi9	onecut	3	sNPF	3	sNPF-R	3
Head	medullary intrinsic neuron Mi9	sima	3	sNPF	3	sNPF-R	3
Head	medullary intrinsic neuron Mi9	sr	9	sNPF	9	sNPF-R	9
Head	medullary intrinsic neuron Mi9	svp	9	sNPF	9	sNPF-R	9
Head	ocellus retinula cell	Atac3	1	sNPF	1	sNPF-R	1
Head	ocellus retinula cell	CG16779	1	sNPF	1	sNPF-R	1
Head	ocellus retinula cell	CG44247	4	sNPF	4	sNPF-R	4
Head	ocellus retinula cell	Cf2	1	sNPF	1	sNPF-R	1
Head	ocellus retinula cell	CrebB	1	sNPF	1	sNPF-R	1
Head	ocellus retinula cell	Mef2	4	sNPF	4	sNPF-R	4
Head	ocellus retinula cell	Psi	1	sNPF	1	sNPF-R	1
Head	ocellus retinula cell	Rbp6	1	sNPF	1	sNPF-R	1
Head	ocellus retinula cell	Rfx	1	sNPF	1	sNPF-R	1
Head	ocellus retinula cell	Tet	1	sNPF	1	sNPF-R	1
Head	ocellus retinula cell	Trf2	1	sNPF	1	sNPF-R	1
Head	ocellus retinula cell	crp	1	sNPF	1	sNPF-R	1
Head	ocellus retinula cell	hth	4	sNPF	4	sNPF-R	4
Head	ocellus retinula cell	luna	1	sNPF	1	sNPF-R	1
Head	ocellus retinula cell	onecut	4	sNPF	4	sNPF-R	4
Head	ocellus retinula cell	sima	1	sNPF	1	sNPF-R	1
Head	ocellus retinula cell	sr	4	sNPF	4	sNPF-R	4
Head	ocellus retinula cell	svp	4	sNPF	4	sNPF-R	4
Head	octopaminergic/tyraminergic neuron	CG16779	2	AstA	2	AstA-R1	2
Head	octopaminergic/tyraminergic neuron	Rx	2	AstA	2	AstA-R1	2
Head	octopaminergic/tyraminergic neuron	Tet	2	AstA	2	AstA-R1	2
Head	octopaminergic/tyraminergic neuron	bru3	2	AstA	2	AstA-R1	2
Head	octopaminergic/tyraminergic neuron	hth	8	AstA	8	AstA-R1	8
Head	olfactory receptor neuron	Atac3	40	sNPF	40	sNPF-R	40
Head	olfactory receptor neuron	CG16779	1	AstA	1	AstA-R1	1
Head	olfactory receptor neuron	CG16779	40	sNPF	40	sNPF-R	40
Head	olfactory receptor neuron	CG44247	154	sNPF	154	sNPF-R	154
Head	olfactory receptor neuron	Cf2	40	sNPF	40	sNPF-R	40
Head	olfactory receptor neuron	CrebB	40	sNPF	40	sNPF-R	40
Head	olfactory receptor neuron	Mef2	121	sNPF	121	sNPF-R	121
Head	olfactory receptor neuron	Psi	40	sNPF	40	sNPF-R	40
Head	olfactory receptor neuron	Rbp6	40	sNPF	40	sNPF-R	40
Head	olfactory receptor neuron	Rfx	40	sNPF	40	sNPF-R	40
Head	olfactory receptor neuron	Rx	1	AstA	1	AstA-R1	1
Head	olfactory receptor neuron	Tet	1	AstA	1	AstA-R1	1
Head	olfactory receptor neuron	Tet	40	sNPF	40	sNPF-R	40
Head	olfactory receptor neuron	Trf2	40	sNPF	40	sNPF-R	40
Head	olfactory receptor neuron	bru3	1	AstA	1	AstA-R1	1
Head	olfactory receptor neuron	crp	40	sNPF	40	sNPF-R	40
Head	olfactory receptor neuron	hth	4	AstA	4	AstA-R1	4
Head	olfactory receptor neuron	hth	157	sNPF	157	sNPF-R	157
Head	olfactory receptor neuron	luna	40	sNPF	40	sNPF-R	40
Head	olfactory receptor neuron	onecut	79	sNPF	79	sNPF-R	79
Head	olfactory receptor neuron	sima	40	sNPF	40	sNPF-R	40
Head	olfactory receptor neuron	sr	157	sNPF	157	sNPF-R	157
Head	olfactory receptor neuron	svp	160	sNPF	160	sNPF-R	160
Head	optic-lobe-associated cortex glial cell	Atac3	11	sNPF	11	sNPF-R	11
Head	optic-lobe-associated cortex glial cell	CG16779	5	AstA	5	AstA-R1	5
Head	optic-lobe-associated cortex glial cell	CG16779	11	sNPF	11	sNPF-R	11
Head	optic-lobe-associated cortex glial cell	CG44247	44	sNPF	44	sNPF-R	44
Head	optic-lobe-associated cortex glial cell	Cf2	11	sNPF	11	sNPF-R	11
Head	optic-lobe-associated cortex glial cell	CrebB	11	sNPF	11	sNPF-R	11
Head	optic-lobe-associated cortex glial cell	E2f1	7	AstC	7	AstC-R2	7
Head	optic-lobe-associated cortex glial cell	Mef2	20	sNPF	20	sNPF-R	20
Head	optic-lobe-associated cortex glial cell	Psi	11	sNPF	11	sNPF-R	11
Head	optic-lobe-associated cortex glial cell	Rbp6	11	sNPF	11	sNPF-R	11
Head	optic-lobe-associated cortex glial cell	Rfx	7	AstC	7	AstC-R2	7
Head	optic-lobe-associated cortex glial cell	Rfx	11	sNPF	11	sNPF-R	11
Head	optic-lobe-associated cortex glial cell	Rx	5	AstA	5	AstA-R1	5
Head	optic-lobe-associated cortex glial cell	Tet	5	AstA	5	AstA-R1	5
Head	optic-lobe-associated cortex glial cell	Tet	11	sNPF	11	sNPF-R	11
Head	optic-lobe-associated cortex glial cell	Trf2	11	sNPF	11	sNPF-R	11
Head	optic-lobe-associated cortex glial cell	bru3	5	AstA	5	AstA-R1	5
Head	optic-lobe-associated cortex glial cell	crp	11	sNPF	11	sNPF-R	11
Head	optic-lobe-associated cortex glial cell	dimm	7	AstC	7	AstC-R2	7
Head	optic-lobe-associated cortex glial cell	hth	17	AstA	17	AstA-R1	17
Head	optic-lobe-associated cortex glial cell	hth	44	sNPF	44	sNPF-R	44
Head	optic-lobe-associated cortex glial cell	luna	11	sNPF	11	sNPF-R	11
Head	optic-lobe-associated cortex glial cell	onecut	20	sNPF	20	sNPF-R	20
Head	optic-lobe-associated cortex glial cell	sima	11	sNPF	11	sNPF-R	11
Head	optic-lobe-associated cortex glial cell	sr	35	sNPF	35	sNPF-R	35
Head	optic-lobe-associated cortex glial cell	svp	20	sNPF	20	sNPF-R	20
Head	outer photoreceptor cell	Atac3	25	sNPF	25	sNPF-R	25
Head	outer photoreceptor cell	CG16779	3	AstA	3	AstA-R1	3
Head	outer photoreceptor cell	CG16779	25	sNPF	25	sNPF-R	25
Head	outer photoreceptor cell	CG44247	94	sNPF	94	sNPF-R	94
Head	outer photoreceptor cell	Cf2	25	sNPF	25	sNPF-R	25
Head	outer photoreceptor cell	CrebB	25	sNPF	25	sNPF-R	25
Head	outer photoreceptor cell	E2f1	1	AstC	1	AstC-R2	1
Head	outer photoreceptor cell	Mef2	100	sNPF	100	sNPF-R	100
Head	outer photoreceptor cell	Psi	25	sNPF	25	sNPF-R	25
Head	outer photoreceptor cell	Rbp6	25	sNPF	25	sNPF-R	25
Head	outer photoreceptor cell	Rfx	1	AstC	1	AstC-R2	1
Head	outer photoreceptor cell	Rfx	25	sNPF	25	sNPF-R	25
Head	outer photoreceptor cell	Rx	3	AstA	3	AstA-R1	3
Head	outer photoreceptor cell	Tet	3	AstA	3	AstA-R1	3
Head	outer photoreceptor cell	Tet	25	sNPF	25	sNPF-R	25
Head	outer photoreceptor cell	Trf2	25	sNPF	25	sNPF-R	25
Head	outer photoreceptor cell	bru3	3	AstA	3	AstA-R1	3
Head	outer photoreceptor cell	crp	25	sNPF	25	sNPF-R	25
Head	outer photoreceptor cell	dimm	1	AstC	1	AstC-R2	1
Head	outer photoreceptor cell	hth	12	AstA	12	AstA-R1	12
Head	outer photoreceptor cell	hth	100	sNPF	100	sNPF-R	100
Head	outer photoreceptor cell	luna	25	sNPF	25	sNPF-R	25
Head	outer photoreceptor cell	onecut	43	sNPF	43	sNPF-R	43
Head	outer photoreceptor cell	sima	25	sNPF	25	sNPF-R	25
Head	outer photoreceptor cell	sr	100	sNPF	100	sNPF-R	100
Head	outer photoreceptor cell	svp	100	sNPF	100	sNPF-R	100
Head	perineurial glial sheath	Atac3	1	sNPF	1	sNPF-R	1
Head	perineurial glial sheath	CG16779	1	sNPF	1	sNPF-R	1
Head	perineurial glial sheath	CG44247	1	sNPF	1	sNPF-R	1
Head	perineurial glial sheath	Cf2	1	sNPF	1	sNPF-R	1
Head	perineurial glial sheath	CrebB	1	sNPF	1	sNPF-R	1
Head	perineurial glial sheath	Mef2	4	sNPF	4	sNPF-R	4
Head	perineurial glial sheath	Psi	1	sNPF	1	sNPF-R	1
Head	perineurial glial sheath	Rbp6	1	sNPF	1	sNPF-R	1
Head	perineurial glial sheath	Rfx	1	sNPF	1	sNPF-R	1
Head	perineurial glial sheath	Tet	1	sNPF	1	sNPF-R	1
Head	perineurial glial sheath	Trf2	1	sNPF	1	sNPF-R	1
Head	perineurial glial sheath	crp	1	sNPF	1	sNPF-R	1
Head	perineurial glial sheath	hth	4	sNPF	4	sNPF-R	4
Head	perineurial glial sheath	luna	1	sNPF	1	sNPF-R	1
Head	perineurial glial sheath	onecut	1	sNPF	1	sNPF-R	1
Head	perineurial glial sheath	sima	1	sNPF	1	sNPF-R	1
Head	perineurial glial sheath	sr	4	sNPF	4	sNPF-R	4
Head	perineurial glial sheath	svp	1	sNPF	1	sNPF-R	1
Head	photoreceptor cell R7	Atac3	1	sNPF	1	sNPF-R	1
Head	photoreceptor cell R7	CG16779	1	sNPF	1	sNPF-R	1
Head	photoreceptor cell R7	CG44247	4	sNPF	4	sNPF-R	4
Head	photoreceptor cell R7	Cf2	1	sNPF	1	sNPF-R	1
Head	photoreceptor cell R7	CrebB	1	sNPF	1	sNPF-R	1
Head	photoreceptor cell R7	Mef2	4	sNPF	4	sNPF-R	4
Head	photoreceptor cell R7	Psi	1	sNPF	1	sNPF-R	1
Head	photoreceptor cell R7	Rbp6	1	sNPF	1	sNPF-R	1
Head	photoreceptor cell R7	Rfx	1	sNPF	1	sNPF-R	1
Head	photoreceptor cell R7	Tet	1	sNPF	1	sNPF-R	1
Head	photoreceptor cell R7	Trf2	1	sNPF	1	sNPF-R	1
Head	photoreceptor cell R7	crp	1	sNPF	1	sNPF-R	1
Head	photoreceptor cell R7	hth	4	sNPF	4	sNPF-R	4
Head	photoreceptor cell R7	luna	1	sNPF	1	sNPF-R	1
Head	photoreceptor cell R7	onecut	4	sNPF	4	sNPF-R	4
Head	photoreceptor cell R7	sima	1	sNPF	1	sNPF-R	1
Head	photoreceptor cell R7	sr	4	sNPF	4	sNPF-R	4
Head	photoreceptor cell R7	svp	4	sNPF	4	sNPF-R	4
Head	photoreceptor cell R8	Atac3	6	sNPF	6	sNPF-R	6
Head	photoreceptor cell R8	CG16779	6	sNPF	6	sNPF-R	6
Head	photoreceptor cell R8	CG44247	15	sNPF	15	sNPF-R	15
Head	photoreceptor cell R8	Cf2	6	sNPF	6	sNPF-R	6
Head	photoreceptor cell R8	CrebB	6	sNPF	6	sNPF-R	6
Head	photoreceptor cell R8	Mef2	18	sNPF	18	sNPF-R	18
Head	photoreceptor cell R8	Psi	6	sNPF	6	sNPF-R	6
Head	photoreceptor cell R8	Rbp6	6	sNPF	6	sNPF-R	6
Head	photoreceptor cell R8	Rfx	6	sNPF	6	sNPF-R	6
Head	photoreceptor cell R8	Tet	6	sNPF	6	sNPF-R	6
Head	photoreceptor cell R8	Trf2	6	sNPF	6	sNPF-R	6
Head	photoreceptor cell R8	crp	6	sNPF	6	sNPF-R	6
Head	photoreceptor cell R8	hth	24	sNPF	24	sNPF-R	24
Head	photoreceptor cell R8	luna	6	sNPF	6	sNPF-R	6
Head	photoreceptor cell R8	onecut	6	sNPF	6	sNPF-R	6
Head	photoreceptor cell R8	sima	6	sNPF	6	sNPF-R	6
Head	photoreceptor cell R8	sr	18	sNPF	18	sNPF-R	18
Head	photoreceptor cell R8	svp	24	sNPF	24	sNPF-R	24
Head	photoreceptor-like	Atac3	5	sNPF	5	sNPF-R	5
Head	photoreceptor-like	CG16779	5	sNPF	5	sNPF-R	5
Head	photoreceptor-like	CG44247	8	sNPF	8	sNPF-R	8
Head	photoreceptor-like	Cf2	5	sNPF	5	sNPF-R	5
Head	photoreceptor-like	CrebB	5	sNPF	5	sNPF-R	5
Head	photoreceptor-like	E2f1	1	AstC	1	AstC-R2	1
Head	photoreceptor-like	Mef2	11	sNPF	11	sNPF-R	11
Head	photoreceptor-like	Psi	5	sNPF	5	sNPF-R	5
Head	photoreceptor-like	Rbp6	5	sNPF	5	sNPF-R	5
Head	photoreceptor-like	Rfx	1	AstC	1	AstC-R2	1
Head	photoreceptor-like	Rfx	5	sNPF	5	sNPF-R	5
Head	photoreceptor-like	Tet	5	sNPF	5	sNPF-R	5
Head	photoreceptor-like	Trf2	5	sNPF	5	sNPF-R	5
Head	photoreceptor-like	crp	5	sNPF	5	sNPF-R	5
Head	photoreceptor-like	dimm	1	AstC	1	AstC-R2	1
Head	photoreceptor-like	hth	20	sNPF	20	sNPF-R	20
Head	photoreceptor-like	luna	5	sNPF	5	sNPF-R	5
Head	photoreceptor-like	onecut	5	sNPF	5	sNPF-R	5
Head	photoreceptor-like	sima	5	sNPF	5	sNPF-R	5
Head	photoreceptor-like	sr	17	sNPF	17	sNPF-R	17
Head	photoreceptor-like	svp	14	sNPF	14	sNPF-R	14
Head	pigment cell	Atac3	7	sNPF	7	sNPF-R	7
Head	pigment cell	CG16779	2	AstA	2	AstA-R1	2
Head	pigment cell	CG16779	7	sNPF	7	sNPF-R	7
Head	pigment cell	CG44247	28	sNPF	28	sNPF-R	28
Head	pigment cell	Cf2	7	sNPF	7	sNPF-R	7
Head	pigment cell	CrebB	7	sNPF	7	sNPF-R	7
Head	pigment cell	E2f1	1	AstC	1	AstC-R2	1
Head	pigment cell	Mef2	25	sNPF	25	sNPF-R	25
Head	pigment cell	Psi	7	sNPF	7	sNPF-R	7
Head	pigment cell	Rbp6	7	sNPF	7	sNPF-R	7
Head	pigment cell	Rfx	1	AstC	1	AstC-R2	1
Head	pigment cell	Rfx	7	sNPF	7	sNPF-R	7
Head	pigment cell	Rx	2	AstA	2	AstA-R1	2
Head	pigment cell	Tet	2	AstA	2	AstA-R1	2
Head	pigment cell	Tet	7	sNPF	7	sNPF-R	7
Head	pigment cell	Trf2	7	sNPF	7	sNPF-R	7
Head	pigment cell	bru3	2	AstA	2	AstA-R1	2
Head	pigment cell	crp	7	sNPF	7	sNPF-R	7
Head	pigment cell	dimm	1	AstC	1	AstC-R2	1
Head	pigment cell	hth	8	AstA	8	AstA-R1	8
Head	pigment cell	hth	28	sNPF	28	sNPF-R	28
Head	pigment cell	luna	7	sNPF	7	sNPF-R	7
Head	pigment cell	onecut	25	sNPF	25	sNPF-R	25
Head	pigment cell	sima	7	sNPF	7	sNPF-R	7
Head	pigment cell	sr	25	sNPF	25	sNPF-R	25
Head	pigment cell	svp	22	sNPF	22	sNPF-R	22
Head	proximal medullary amacrine neuron Pm4	Atac3	1	sNPF	1	sNPF-R	1
Head	proximal medullary amacrine neuron Pm4	CG16779	2	sNPF	2	sNPF-R	2
Head	proximal medullary amacrine neuron Pm4	CG44247	8	sNPF	8	sNPF-R	8
Head	proximal medullary amacrine neuron Pm4	Cf2	2	sNPF	2	sNPF-R	2
Head	proximal medullary amacrine neuron Pm4	CrebB	2	sNPF	2	sNPF-R	2
Head	proximal medullary amacrine neuron Pm4	Mef2	5	sNPF	5	sNPF-R	5
Head	proximal medullary amacrine neuron Pm4	Psi	2	sNPF	2	sNPF-R	2
Head	proximal medullary amacrine neuron Pm4	Rbp6	2	sNPF	2	sNPF-R	2
Head	proximal medullary amacrine neuron Pm4	Rfx	2	sNPF	2	sNPF-R	2
Head	proximal medullary amacrine neuron Pm4	Tet	2	sNPF	2	sNPF-R	2
Head	proximal medullary amacrine neuron Pm4	Trf2	2	sNPF	2	sNPF-R	2
Head	proximal medullary amacrine neuron Pm4	crp	2	sNPF	2	sNPF-R	2
Head	proximal medullary amacrine neuron Pm4	hth	8	sNPF	8	sNPF-R	8
Head	proximal medullary amacrine neuron Pm4	luna	2	sNPF	2	sNPF-R	2
Head	proximal medullary amacrine neuron Pm4	onecut	2	sNPF	2	sNPF-R	2
Head	proximal medullary amacrine neuron Pm4	sima	2	sNPF	2	sNPF-R	2
Head	proximal medullary amacrine neuron Pm4	sr	8	sNPF	8	sNPF-R	8
Head	proximal medullary amacrine neuron Pm4	svp	5	sNPF	5	sNPF-R	5
Head	skeletal muscle of head	Atac3	12	sNPF	12	sNPF-R	12
Head	skeletal muscle of head	CG16779	4	AstA	4	AstA-R1	4
Head	skeletal muscle of head	CG16779	12	sNPF	12	sNPF-R	12
Head	skeletal muscle of head	CG44247	5	FMRFa	5	FMRFaR	5
Head	skeletal muscle of head	CG44247	48	sNPF	48	sNPF-R	48
Head	skeletal muscle of head	Cf2	12	sNPF	12	sNPF-R	12
Head	skeletal muscle of head	CrebB	12	sNPF	12	sNPF-R	12
Head	skeletal muscle of head	E2f1	2	AstC	2	AstC-R2	2
Head	skeletal muscle of head	Mef2	30	sNPF	30	sNPF-R	30
Head	skeletal muscle of head	Psi	12	sNPF	12	sNPF-R	12
Head	skeletal muscle of head	Rbp6	12	sNPF	12	sNPF-R	12
Head	skeletal muscle of head	Rfx	2	AstC	2	AstC-R2	2
Head	skeletal muscle of head	Rfx	2	NPF	2	NPFR	2
Head	skeletal muscle of head	Rfx	12	sNPF	12	sNPF-R	12
Head	skeletal muscle of head	Rx	4	AstA	4	AstA-R1	4
Head	skeletal muscle of head	Tet	4	AstA	4	AstA-R1	4
Head	skeletal muscle of head	Tet	12	sNPF	12	sNPF-R	12
Head	skeletal muscle of head	Trf2	12	sNPF	12	sNPF-R	12
Head	skeletal muscle of head	bru3	4	AstA	4	AstA-R1	4
Head	skeletal muscle of head	crp	12	sNPF	12	sNPF-R	12
Head	skeletal muscle of head	dimm	2	AstC	2	AstC-R2	2
Head	skeletal muscle of head	dimm	2	NPF	2	NPFR	2
Head	skeletal muscle of head	hth	16	AstA	16	AstA-R1	16
Head	skeletal muscle of head	hth	48	sNPF	48	sNPF-R	48
Head	skeletal muscle of head	luna	12	sNPF	12	sNPF-R	12
Head	skeletal muscle of head	onecut	33	sNPF	33	sNPF-R	33
Head	skeletal muscle of head	sima	12	sNPF	12	sNPF-R	12
Head	skeletal muscle of head	sr	5	FMRFa	5	FMRFaR	5
Head	skeletal muscle of head	sr	39	sNPF	39	sNPF-R	39
Head	skeletal muscle of head	svp	24	sNPF	24	sNPF-R	24
Head	subperineurial glial cell	Atac3	4	sNPF	4	sNPF-R	4
Head	subperineurial glial cell	CG16779	4	sNPF	4	sNPF-R	4
Head	subperineurial glial cell	CG44247	16	sNPF	16	sNPF-R	16
Head	subperineurial glial cell	Cf2	4	sNPF	4	sNPF-R	4
Head	subperineurial glial cell	CrebB	4	sNPF	4	sNPF-R	4
Head	subperineurial glial cell	E2f1	1	AstC	1	AstC-R2	1
Head	subperineurial glial cell	Mef2	13	sNPF	13	sNPF-R	13
Head	subperineurial glial cell	Psi	4	sNPF	4	sNPF-R	4
Head	subperineurial glial cell	Rbp6	4	sNPF	4	sNPF-R	4
Head	subperineurial glial cell	Rfx	1	AstC	1	AstC-R2	1
Head	subperineurial glial cell	Rfx	4	sNPF	4	sNPF-R	4
Head	subperineurial glial cell	Tet	4	sNPF	4	sNPF-R	4
Head	subperineurial glial cell	Trf2	4	sNPF	4	sNPF-R	4
Head	subperineurial glial cell	crp	4	sNPF	4	sNPF-R	4
Head	subperineurial glial cell	dimm	1	AstC	1	AstC-R2	1
Head	subperineurial glial cell	hth	13	sNPF	13	sNPF-R	13
Head	subperineurial glial cell	luna	4	sNPF	4	sNPF-R	4
Head	subperineurial glial cell	onecut	10	sNPF	10	sNPF-R	10
Head	subperineurial glial cell	sima	4	sNPF	4	sNPF-R	4
Head	subperineurial glial cell	sr	16	sNPF	16	sNPF-R	16
Head	subperineurial glial cell	svp	10	sNPF	10	sNPF-R	10
Head	T neuron T2a	Atac3	11	sNPF	11	sNPF-R	11
Head	T neuron T2a	CG16779	1	AstA	1	AstA-R1	1
Head	T neuron T2a	CG16779	11	sNPF	11	sNPF-R	11
Head	T neuron T2a	CG44247	32	sNPF	32	sNPF-R	32
Head	T neuron T2a	Cf2	11	sNPF	11	sNPF-R	11
Head	T neuron T2a	CrebB	11	sNPF	11	sNPF-R	11
Head	T neuron T2a	Mef2	38	sNPF	38	sNPF-R	38
Head	T neuron T2a	Psi	11	sNPF	11	sNPF-R	11
Head	T neuron T2a	Rbp6	11	sNPF	11	sNPF-R	11
Head	T neuron T2a	Rfx	11	sNPF	11	sNPF-R	11
Head	T neuron T2a	Rx	1	AstA	1	AstA-R1	1
Head	T neuron T2a	Tet	1	AstA	1	AstA-R1	1
Head	T neuron T2a	Tet	11	sNPF	11	sNPF-R	11
Head	T neuron T2a	Trf2	11	sNPF	11	sNPF-R	11
Head	T neuron T2a	bru3	1	AstA	1	AstA-R1	1
Head	T neuron T2a	crp	11	sNPF	11	sNPF-R	11
Head	T neuron T2a	hth	4	AstA	4	AstA-R1	4
Head	T neuron T2a	hth	41	sNPF	41	sNPF-R	41
Head	T neuron T2a	luna	11	sNPF	11	sNPF-R	11
Head	T neuron T2a	onecut	11	sNPF	11	sNPF-R	11
Head	T neuron T2a	sima	11	sNPF	11	sNPF-R	11
Head	T neuron T2a	sr	32	sNPF	32	sNPF-R	32
Head	T neuron T2a	svp	32	sNPF	32	sNPF-R	32
Head	T neuron T3	Atac3	15	sNPF	15	sNPF-R	15
Head	T neuron T3	CG16779	15	sNPF	15	sNPF-R	15
Head	T neuron T3	CG44247	48	sNPF	48	sNPF-R	48
Head	T neuron T3	Cf2	15	sNPF	15	sNPF-R	15
Head	T neuron T3	CrebB	15	sNPF	15	sNPF-R	15
Head	T neuron T3	E2f1	1	AstC	1	AstC-R2	1
Head	T neuron T3	Mef2	48	sNPF	48	sNPF-R	48
Head	T neuron T3	Psi	15	sNPF	15	sNPF-R	15
Head	T neuron T3	Rbp6	15	sNPF	15	sNPF-R	15
Head	T neuron T3	Rfx	1	AstC	1	AstC-R2	1
Head	T neuron T3	Rfx	15	sNPF	15	sNPF-R	15
Head	T neuron T3	Tet	15	sNPF	15	sNPF-R	15
Head	T neuron T3	Trf2	15	sNPF	15	sNPF-R	15
Head	T neuron T3	crp	15	sNPF	15	sNPF-R	15
Head	T neuron T3	dimm	1	AstC	1	AstC-R2	1
Head	T neuron T3	hth	60	sNPF	60	sNPF-R	60
Head	T neuron T3	luna	15	sNPF	15	sNPF-R	15
Head	T neuron T3	onecut	18	sNPF	18	sNPF-R	18
Head	T neuron T3	sima	15	sNPF	15	sNPF-R	15
Head	T neuron T3	sr	48	sNPF	48	sNPF-R	48
Head	T neuron T3	svp	57	sNPF	57	sNPF-R	57
Head	T neuron T4/T5	Atac3	7	sNPF	7	sNPF-R	7
Head	T neuron T4/T5	CG16779	2	AstA	2	AstA-R1	2
Head	T neuron T4/T5	CG16779	7	sNPF	7	sNPF-R	7
Head	T neuron T4/T5	CG44247	22	sNPF	22	sNPF-R	22
Head	T neuron T4/T5	Cf2	7	sNPF	7	sNPF-R	7
Head	T neuron T4/T5	CrebB	7	sNPF	7	sNPF-R	7
Head	T neuron T4/T5	E2f1	1	AstC	1	AstC-R2	1
Head	T neuron T4/T5	Mef2	19	sNPF	19	sNPF-R	19
Head	T neuron T4/T5	Psi	7	sNPF	7	sNPF-R	7
Head	T neuron T4/T5	Rbp6	7	sNPF	7	sNPF-R	7
Head	T neuron T4/T5	Rfx	1	AstC	1	AstC-R2	1
Head	T neuron T4/T5	Rfx	1	NPF	1	NPFR	1
Head	T neuron T4/T5	Rfx	7	sNPF	7	sNPF-R	7
Head	T neuron T4/T5	Rx	2	AstA	2	AstA-R1	2
Head	T neuron T4/T5	Tet	2	AstA	2	AstA-R1	2
Head	T neuron T4/T5	Tet	7	sNPF	7	sNPF-R	7
Head	T neuron T4/T5	Trf2	7	sNPF	7	sNPF-R	7
Head	T neuron T4/T5	bru3	2	AstA	2	AstA-R1	2
Head	T neuron T4/T5	crp	7	sNPF	7	sNPF-R	7
Head	T neuron T4/T5	dimm	1	AstC	1	AstC-R2	1
Head	T neuron T4/T5	dimm	1	NPF	1	NPFR	1
Head	T neuron T4/T5	hth	8	AstA	8	AstA-R1	8
Head	T neuron T4/T5	hth	28	sNPF	28	sNPF-R	28
Head	T neuron T4/T5	luna	7	sNPF	7	sNPF-R	7
Head	T neuron T4/T5	onecut	7	sNPF	7	sNPF-R	7
Head	T neuron T4/T5	sima	7	sNPF	7	sNPF-R	7
Head	T neuron T4/T5	sr	16	sNPF	16	sNPF-R	16
Head	T neuron T4/T5	svp	25	sNPF	25	sNPF-R	25
Head	T neuron T4/T5a-b	Atac3	4	sNPF	4	sNPF-R	4
Head	T neuron T4/T5a-b	CG16779	5	sNPF	5	sNPF-R	5
Head	T neuron T4/T5a-b	CG44247	1	FMRFa	1	FMRFaR	1
Head	T neuron T4/T5a-b	CG44247	20	sNPF	20	sNPF-R	20
Head	T neuron T4/T5a-b	Cf2	5	sNPF	5	sNPF-R	5
Head	T neuron T4/T5a-b	CrebB	5	sNPF	5	sNPF-R	5
Head	T neuron T4/T5a-b	Mef2	20	sNPF	20	sNPF-R	20
Head	T neuron T4/T5a-b	Psi	5	sNPF	5	sNPF-R	5
Head	T neuron T4/T5a-b	Rbp6	5	sNPF	5	sNPF-R	5
Head	T neuron T4/T5a-b	Rfx	5	sNPF	5	sNPF-R	5
Head	T neuron T4/T5a-b	Tet	5	sNPF	5	sNPF-R	5
Head	T neuron T4/T5a-b	Trf2	5	sNPF	5	sNPF-R	5
Head	T neuron T4/T5a-b	crp	5	sNPF	5	sNPF-R	5
Head	T neuron T4/T5a-b	hth	14	sNPF	14	sNPF-R	14
Head	T neuron T4/T5a-b	luna	5	sNPF	5	sNPF-R	5
Head	T neuron T4/T5a-b	onecut	8	sNPF	8	sNPF-R	8
Head	T neuron T4/T5a-b	sima	5	sNPF	5	sNPF-R	5
Head	T neuron T4/T5a-b	sr	4	FMRFa	4	FMRFaR	4
Head	T neuron T4/T5a-b	sr	17	sNPF	17	sNPF-R	17
Head	T neuron T4/T5a-b	svp	11	sNPF	11	sNPF-R	11
Head	transmedullary neuron Tm1	Atac3	6	sNPF	6	sNPF-R	6
Head	transmedullary neuron Tm1	CG16779	4	AstA	4	AstA-R1	4
Head	transmedullary neuron Tm1	CG16779	7	sNPF	7	sNPF-R	7
Head	transmedullary neuron Tm1	CG44247	19	sNPF	19	sNPF-R	19
Head	transmedullary neuron Tm1	Cf2	7	sNPF	7	sNPF-R	7
Head	transmedullary neuron Tm1	CrebB	7	sNPF	7	sNPF-R	7
Head	transmedullary neuron Tm1	Mef2	28	sNPF	28	sNPF-R	28
Head	transmedullary neuron Tm1	Psi	7	sNPF	7	sNPF-R	7
Head	transmedullary neuron Tm1	Rbp6	7	sNPF	7	sNPF-R	7
Head	transmedullary neuron Tm1	Rfx	7	sNPF	7	sNPF-R	7
Head	transmedullary neuron Tm1	Rx	4	AstA	4	AstA-R1	4
Head	transmedullary neuron Tm1	Tet	4	AstA	4	AstA-R1	4
Head	transmedullary neuron Tm1	Tet	7	sNPF	7	sNPF-R	7
Head	transmedullary neuron Tm1	Trf2	7	sNPF	7	sNPF-R	7
Head	transmedullary neuron Tm1	bru3	4	AstA	4	AstA-R1	4
Head	transmedullary neuron Tm1	crp	7	sNPF	7	sNPF-R	7
Head	transmedullary neuron Tm1	hth	16	AstA	16	AstA-R1	16
Head	transmedullary neuron Tm1	hth	28	sNPF	28	sNPF-R	28
Head	transmedullary neuron Tm1	luna	7	sNPF	7	sNPF-R	7
Head	transmedullary neuron Tm1	onecut	10	sNPF	10	sNPF-R	10
Head	transmedullary neuron Tm1	sima	7	sNPF	7	sNPF-R	7
Head	transmedullary neuron Tm1	sr	16	sNPF	16	sNPF-R	16
Head	transmedullary neuron Tm1	svp	28	sNPF	28	sNPF-R	28
Head	transmedullary neuron Tm2	Atac3	4	sNPF	4	sNPF-R	4
Head	transmedullary neuron Tm2	CG16779	3	AstA	3	AstA-R1	3
Head	transmedullary neuron Tm2	CG16779	5	sNPF	5	sNPF-R	5
Head	transmedullary neuron Tm2	CG44247	20	sNPF	20	sNPF-R	20
Head	transmedullary neuron Tm2	Cf2	5	sNPF	5	sNPF-R	5
Head	transmedullary neuron Tm2	CrebB	5	sNPF	5	sNPF-R	5
Head	transmedullary neuron Tm2	Mef2	14	sNPF	14	sNPF-R	14
Head	transmedullary neuron Tm2	Psi	5	sNPF	5	sNPF-R	5
Head	transmedullary neuron Tm2	Rbp6	5	sNPF	5	sNPF-R	5
Head	transmedullary neuron Tm2	Rfx	5	sNPF	5	sNPF-R	5
Head	transmedullary neuron Tm2	Rx	3	AstA	3	AstA-R1	3
Head	transmedullary neuron Tm2	Tet	3	AstA	3	AstA-R1	3
Head	transmedullary neuron Tm2	Tet	5	sNPF	5	sNPF-R	5
Head	transmedullary neuron Tm2	Trf2	5	sNPF	5	sNPF-R	5
Head	transmedullary neuron Tm2	bru3	3	AstA	3	AstA-R1	3
Head	transmedullary neuron Tm2	crp	5	sNPF	5	sNPF-R	5
Head	transmedullary neuron Tm2	hth	12	AstA	12	AstA-R1	12
Head	transmedullary neuron Tm2	hth	20	sNPF	20	sNPF-R	20
Head	transmedullary neuron Tm2	luna	5	sNPF	5	sNPF-R	5
Head	transmedullary neuron Tm2	onecut	8	sNPF	8	sNPF-R	8
Head	transmedullary neuron Tm2	sima	5	sNPF	5	sNPF-R	5
Head	transmedullary neuron Tm2	sr	20	sNPF	20	sNPF-R	20
Head	transmedullary neuron Tm2	svp	20	sNPF	20	sNPF-R	20
Head	transmedullary neuron Tm20	Atac3	1	sNPF	1	sNPF-R	1
Head	transmedullary neuron Tm20	CG16779	1	sNPF	1	sNPF-R	1
Head	transmedullary neuron Tm20	CG44247	4	sNPF	4	sNPF-R	4
Head	transmedullary neuron Tm20	Cf2	1	sNPF	1	sNPF-R	1
Head	transmedullary neuron Tm20	CrebB	1	sNPF	1	sNPF-R	1
Head	transmedullary neuron Tm20	Mef2	4	sNPF	4	sNPF-R	4
Head	transmedullary neuron Tm20	Psi	1	sNPF	1	sNPF-R	1
Head	transmedullary neuron Tm20	Rbp6	1	sNPF	1	sNPF-R	1
Head	transmedullary neuron Tm20	Rfx	1	sNPF	1	sNPF-R	1
Head	transmedullary neuron Tm20	Tet	1	sNPF	1	sNPF-R	1
Head	transmedullary neuron Tm20	Trf2	1	sNPF	1	sNPF-R	1
Head	transmedullary neuron Tm20	crp	1	sNPF	1	sNPF-R	1
Head	transmedullary neuron Tm20	hth	4	sNPF	4	sNPF-R	4
Head	transmedullary neuron Tm20	luna	1	sNPF	1	sNPF-R	1
Head	transmedullary neuron Tm20	onecut	1	sNPF	1	sNPF-R	1
Head	transmedullary neuron Tm20	sima	1	sNPF	1	sNPF-R	1
Head	transmedullary neuron Tm20	sr	4	sNPF	4	sNPF-R	4
Head	transmedullary neuron Tm20	svp	4	sNPF	4	sNPF-R	4
Head	transmedullary neuron Tm29	Atac3	1	sNPF	1	sNPF-R	1
Head	transmedullary neuron Tm29	CG16779	1	sNPF	1	sNPF-R	1
Head	transmedullary neuron Tm29	CG44247	1	sNPF	1	sNPF-R	1
Head	transmedullary neuron Tm29	Cf2	1	sNPF	1	sNPF-R	1
Head	transmedullary neuron Tm29	CrebB	1	sNPF	1	sNPF-R	1
Head	transmedullary neuron Tm29	Mef2	1	sNPF	1	sNPF-R	1
Head	transmedullary neuron Tm29	Psi	1	sNPF	1	sNPF-R	1
Head	transmedullary neuron Tm29	Rbp6	1	sNPF	1	sNPF-R	1
Head	transmedullary neuron Tm29	Rfx	1	sNPF	1	sNPF-R	1
Head	transmedullary neuron Tm29	Tet	1	sNPF	1	sNPF-R	1
Head	transmedullary neuron Tm29	Trf2	1	sNPF	1	sNPF-R	1
Head	transmedullary neuron Tm29	crp	1	sNPF	1	sNPF-R	1
Head	transmedullary neuron Tm29	hth	4	sNPF	4	sNPF-R	4
Head	transmedullary neuron Tm29	luna	1	sNPF	1	sNPF-R	1
Head	transmedullary neuron Tm29	onecut	1	sNPF	1	sNPF-R	1
Head	transmedullary neuron Tm29	sima	1	sNPF	1	sNPF-R	1
Head	transmedullary neuron Tm29	sr	4	sNPF	4	sNPF-R	4
Head	transmedullary neuron Tm29	svp	4	sNPF	4	sNPF-R	4
Head	transmedullary neuron Tm3a	Atac3	11	sNPF	11	sNPF-R	11
Head	transmedullary neuron Tm3a	CG16779	1	AstA	1	AstA-R1	1
Head	transmedullary neuron Tm3a	CG16779	12	sNPF	12	sNPF-R	12
Head	transmedullary neuron Tm3a	CG44247	36	sNPF	36	sNPF-R	36
Head	transmedullary neuron Tm3a	Cf2	12	sNPF	12	sNPF-R	12
Head	transmedullary neuron Tm3a	CrebB	12	sNPF	12	sNPF-R	12
Head	transmedullary neuron Tm3a	Mef2	30	sNPF	30	sNPF-R	30
Head	transmedullary neuron Tm3a	Psi	12	sNPF	12	sNPF-R	12
Head	transmedullary neuron Tm3a	Rbp6	12	sNPF	12	sNPF-R	12
Head	transmedullary neuron Tm3a	Rfx	12	sNPF	12	sNPF-R	12
Head	transmedullary neuron Tm3a	Rx	1	AstA	1	AstA-R1	1
Head	transmedullary neuron Tm3a	Tet	1	AstA	1	AstA-R1	1
Head	transmedullary neuron Tm3a	Tet	12	sNPF	12	sNPF-R	12
Head	transmedullary neuron Tm3a	Trf2	12	sNPF	12	sNPF-R	12
Head	transmedullary neuron Tm3a	bru3	1	AstA	1	AstA-R1	1
Head	transmedullary neuron Tm3a	crp	12	sNPF	12	sNPF-R	12
Head	transmedullary neuron Tm3a	hth	4	AstA	4	AstA-R1	4
Head	transmedullary neuron Tm3a	hth	48	sNPF	48	sNPF-R	48
Head	transmedullary neuron Tm3a	luna	12	sNPF	12	sNPF-R	12
Head	transmedullary neuron Tm3a	onecut	15	sNPF	15	sNPF-R	15
Head	transmedullary neuron Tm3a	sima	12	sNPF	12	sNPF-R	12
Head	transmedullary neuron Tm3a	sr	30	sNPF	30	sNPF-R	30
Head	transmedullary neuron Tm3a	svp	39	sNPF	39	sNPF-R	39
Head	transmedullary neuron Tm4	Atac3	4	sNPF	4	sNPF-R	4
Head	transmedullary neuron Tm4	CG16779	1	AstA	1	AstA-R1	1
Head	transmedullary neuron Tm4	CG16779	9	sNPF	9	sNPF-R	9
Head	transmedullary neuron Tm4	CG44247	33	sNPF	33	sNPF-R	33
Head	transmedullary neuron Tm4	Cf2	9	sNPF	9	sNPF-R	9
Head	transmedullary neuron Tm4	CrebB	9	sNPF	9	sNPF-R	9
Head	transmedullary neuron Tm4	E2f1	2	AstC	2	AstC-R2	2
Head	transmedullary neuron Tm4	Mef2	24	sNPF	24	sNPF-R	24
Head	transmedullary neuron Tm4	Psi	9	sNPF	9	sNPF-R	9
Head	transmedullary neuron Tm4	Rbp6	9	sNPF	9	sNPF-R	9
Head	transmedullary neuron Tm4	Rfx	2	AstC	2	AstC-R2	2
Head	transmedullary neuron Tm4	Rfx	9	sNPF	9	sNPF-R	9
Head	transmedullary neuron Tm4	Rx	1	AstA	1	AstA-R1	1
Head	transmedullary neuron Tm4	Tet	1	AstA	1	AstA-R1	1
Head	transmedullary neuron Tm4	Tet	9	sNPF	9	sNPF-R	9
Head	transmedullary neuron Tm4	Trf2	9	sNPF	9	sNPF-R	9
Head	transmedullary neuron Tm4	bru3	1	AstA	1	AstA-R1	1
Head	transmedullary neuron Tm4	crp	9	sNPF	9	sNPF-R	9
Head	transmedullary neuron Tm4	dimm	2	AstC	2	AstC-R2	2
Head	transmedullary neuron Tm4	hth	4	AstA	4	AstA-R1	4
Head	transmedullary neuron Tm4	hth	36	sNPF	36	sNPF-R	36
Head	transmedullary neuron Tm4	luna	9	sNPF	9	sNPF-R	9
Head	transmedullary neuron Tm4	onecut	15	sNPF	15	sNPF-R	15
Head	transmedullary neuron Tm4	sima	9	sNPF	9	sNPF-R	9
Head	transmedullary neuron Tm4	sr	27	sNPF	27	sNPF-R	27
Head	transmedullary neuron Tm4	svp	27	sNPF	27	sNPF-R	27
Head	transmedullary neuron Tm9	Atac3	3	sNPF	3	sNPF-R	3
Head	transmedullary neuron Tm9	CG16779	3	sNPF	3	sNPF-R	3
Head	transmedullary neuron Tm9	CG44247	9	sNPF	9	sNPF-R	9
Head	transmedullary neuron Tm9	Cf2	3	sNPF	3	sNPF-R	3
Head	transmedullary neuron Tm9	CrebB	3	sNPF	3	sNPF-R	3
Head	transmedullary neuron Tm9	Mef2	9	sNPF	9	sNPF-R	9
Head	transmedullary neuron Tm9	Psi	3	sNPF	3	sNPF-R	3
Head	transmedullary neuron Tm9	Rbp6	3	sNPF	3	sNPF-R	3
Head	transmedullary neuron Tm9	Rfx	3	sNPF	3	sNPF-R	3
Head	transmedullary neuron Tm9	Tet	3	sNPF	3	sNPF-R	3
Head	transmedullary neuron Tm9	Trf2	3	sNPF	3	sNPF-R	3
Head	transmedullary neuron Tm9	crp	3	sNPF	3	sNPF-R	3
Head	transmedullary neuron Tm9	hth	9	sNPF	9	sNPF-R	9
Head	transmedullary neuron Tm9	luna	3	sNPF	3	sNPF-R	3
Head	transmedullary neuron Tm9	onecut	3	sNPF	3	sNPF-R	3
Head	transmedullary neuron Tm9	sima	3	sNPF	3	sNPF-R	3
Head	transmedullary neuron Tm9	sr	9	sNPF	9	sNPF-R	9
Head	transmedullary neuron Tm9	svp	9	sNPF	9	sNPF-R	9
Head	transmedullary Y neuron TmY14	Atac3	2	sNPF	2	sNPF-R	2
Head	transmedullary Y neuron TmY14	CG16779	2	sNPF	2	sNPF-R	2
Head	transmedullary Y neuron TmY14	CG44247	8	sNPF	8	sNPF-R	8
Head	transmedullary Y neuron TmY14	Cf2	2	sNPF	2	sNPF-R	2
Head	transmedullary Y neuron TmY14	CrebB	2	sNPF	2	sNPF-R	2
Head	transmedullary Y neuron TmY14	Mef2	2	sNPF	2	sNPF-R	2
Head	transmedullary Y neuron TmY14	Psi	2	sNPF	2	sNPF-R	2
Head	transmedullary Y neuron TmY14	Rbp6	2	sNPF	2	sNPF-R	2
Head	transmedullary Y neuron TmY14	Rfx	2	sNPF	2	sNPF-R	2
Head	transmedullary Y neuron TmY14	Tet	2	sNPF	2	sNPF-R	2
Head	transmedullary Y neuron TmY14	Trf2	2	sNPF	2	sNPF-R	2
Head	transmedullary Y neuron TmY14	crp	2	sNPF	2	sNPF-R	2
Head	transmedullary Y neuron TmY14	hth	8	sNPF	8	sNPF-R	8
Head	transmedullary Y neuron TmY14	luna	2	sNPF	2	sNPF-R	2
Head	transmedullary Y neuron TmY14	onecut	2	sNPF	2	sNPF-R	2
Head	transmedullary Y neuron TmY14	sima	2	sNPF	2	sNPF-R	2
Head	transmedullary Y neuron TmY14	sr	5	sNPF	5	sNPF-R	5
Head	transmedullary Y neuron TmY14	svp	8	sNPF	8	sNPF-R	8
Head	transmedullary Y neuron TmY5a	Atac3	29	sNPF	29	sNPF-R	29
Head	transmedullary Y neuron TmY5a	CG16779	1	AstA	1	AstA-R1	1
Head	transmedullary Y neuron TmY5a	CG16779	29	sNPF	29	sNPF-R	29
Head	transmedullary Y neuron TmY5a	CG44247	89	sNPF	89	sNPF-R	89
Head	transmedullary Y neuron TmY5a	Cf2	29	sNPF	29	sNPF-R	29
Head	transmedullary Y neuron TmY5a	CrebB	29	sNPF	29	sNPF-R	29
Head	transmedullary Y neuron TmY5a	Mef2	89	sNPF	89	sNPF-R	89
Head	transmedullary Y neuron TmY5a	Psi	29	sNPF	29	sNPF-R	29
Head	transmedullary Y neuron TmY5a	Rbp6	29	sNPF	29	sNPF-R	29
Head	transmedullary Y neuron TmY5a	Rfx	29	sNPF	29	sNPF-R	29
Head	transmedullary Y neuron TmY5a	Rx	1	AstA	1	AstA-R1	1
Head	transmedullary Y neuron TmY5a	Tet	1	AstA	1	AstA-R1	1
Head	transmedullary Y neuron TmY5a	Tet	29	sNPF	29	sNPF-R	29
Head	transmedullary Y neuron TmY5a	Trf2	29	sNPF	29	sNPF-R	29
Head	transmedullary Y neuron TmY5a	bru3	1	AstA	1	AstA-R1	1
Head	transmedullary Y neuron TmY5a	crp	29	sNPF	29	sNPF-R	29
Head	transmedullary Y neuron TmY5a	hth	4	AstA	4	AstA-R1	4
Head	transmedullary Y neuron TmY5a	hth	113	sNPF	113	sNPF-R	113
Head	transmedullary Y neuron TmY5a	luna	29	sNPF	29	sNPF-R	29
Head	transmedullary Y neuron TmY5a	onecut	32	sNPF	32	sNPF-R	32
Head	transmedullary Y neuron TmY5a	sima	29	sNPF	29	sNPF-R	29
Head	transmedullary Y neuron TmY5a	sr	80	sNPF	80	sNPF-R	80
Head	transmedullary Y neuron TmY5a	svp	77	sNPF	77	sNPF-R	77
Head	transmedullary Y neuron TmY8	Atac3	3	sNPF	3	sNPF-R	3
Head	transmedullary Y neuron TmY8	CG16779	3	sNPF	3	sNPF-R	3
Head	transmedullary Y neuron TmY8	CG44247	12	sNPF	12	sNPF-R	12
Head	transmedullary Y neuron TmY8	Cf2	3	sNPF	3	sNPF-R	3
Head	transmedullary Y neuron TmY8	CrebB	3	sNPF	3	sNPF-R	3
Head	transmedullary Y neuron TmY8	E2f1	1	AstC	1	AstC-R2	1
Head	transmedullary Y neuron TmY8	Mef2	6	sNPF	6	sNPF-R	6
Head	transmedullary Y neuron TmY8	Psi	3	sNPF	3	sNPF-R	3
Head	transmedullary Y neuron TmY8	Rbp6	3	sNPF	3	sNPF-R	3
Head	transmedullary Y neuron TmY8	Rfx	1	AstC	1	AstC-R2	1
Head	transmedullary Y neuron TmY8	Rfx	3	sNPF	3	sNPF-R	3
Head	transmedullary Y neuron TmY8	Tet	3	sNPF	3	sNPF-R	3
Head	transmedullary Y neuron TmY8	Trf2	3	sNPF	3	sNPF-R	3
Head	transmedullary Y neuron TmY8	crp	3	sNPF	3	sNPF-R	3
Head	transmedullary Y neuron TmY8	dimm	1	AstC	1	AstC-R2	1
Head	transmedullary Y neuron TmY8	hth	12	sNPF	12	sNPF-R	12
Head	transmedullary Y neuron TmY8	luna	3	sNPF	3	sNPF-R	3
Head	transmedullary Y neuron TmY8	onecut	3	sNPF	3	sNPF-R	3
Head	transmedullary Y neuron TmY8	sima	3	sNPF	3	sNPF-R	3
Head	transmedullary Y neuron TmY8	sr	9	sNPF	9	sNPF-R	9
Head	transmedullary Y neuron TmY8	svp	6	sNPF	6	sNPF-R	6
Head	unannotated	Atac3	1311	sNPF	1311	sNPF-R	1311
Head	unannotated	CG16779	338	AstA	338	AstA-R1	338
Head	unannotated	CG16779	1367	sNPF	1367	sNPF-R	1367
Head	unannotated	CG44247	79	FMRFa	79	FMRFaR	79
Head	unannotated	CG44247	4733	sNPF	4733	sNPF-R	4733
Head	unannotated	Cf2	1367	sNPF	1367	sNPF-R	1367
Head	unannotated	CrebB	1367	sNPF	1367	sNPF-R	1367
Head	unannotated	E2f1	210	AstC	210	AstC-R2	210
Head	unannotated	Mef2	3281	sNPF	3281	sNPF-R	3281
Head	unannotated	Psi	1367	sNPF	1367	sNPF-R	1367
Head	unannotated	Rbp6	1367	sNPF	1367	sNPF-R	1367
Head	unannotated	Rfx	210	AstC	210	AstC-R2	210
Head	unannotated	Rfx	53	NPF	53	NPFR	53
Head	unannotated	Rfx	1367	sNPF	1367	sNPF-R	1367
Head	unannotated	Rx	338	AstA	338	AstA-R1	338
Head	unannotated	Tet	338	AstA	338	AstA-R1	338
Head	unannotated	Tet	1367	sNPF	1367	sNPF-R	1367
Head	unannotated	Trf2	1367	sNPF	1367	sNPF-R	1367
Head	unannotated	bru3	338	AstA	338	AstA-R1	338
Head	unannotated	crp	1367	sNPF	1367	sNPF-R	1367
Head	unannotated	dimm	210	AstC	210	AstC-R2	210
Head	unannotated	dimm	53	NPF	53	NPFR	53
Head	unannotated	hth	1286	AstA	1286	AstA-R1	1286
Head	unannotated	hth	5351	sNPF	5351	sNPF-R	5351
Head	unannotated	luna	1367	sNPF	1367	sNPF-R	1367
Head	unannotated	onecut	1922	sNPF	1922	sNPF-R	1922
Head	unannotated	sima	1367	sNPF	1367	sNPF-R	1367
Head	unannotated	sr	82	FMRFa	82	FMRFaR	82
Head	unannotated	sr	3914	sNPF	3914	sNPF-R	3914
Head	unannotated	svp	3710	sNPF	3710	sNPF-R	3710
Body	adult fat body	CG16779	1	AstA	1	AstA-R1	1
Body	adult fat body	Lim3	1	AstA	1	AstA-R1	1
Body	adult fat body	onecut	1	AstA	1	AstA-R1	1
Body	adult oenocyte	CG16779	1	AstA	1	AstA-R1	1
Body	adult oenocyte	Lim3	1	AstA	1	AstA-R1	1
Body	adult oenocyte	onecut	1	AstA	1	AstA-R1	1
Body	adult peripheral nervous system	Atf6	5	sNPF	5	sNPF-R	5
Body	adult peripheral nervous system	CG16779	5	AstA	5	AstA-R1	5
Body	adult peripheral nervous system	CG16779	2	sNPF	2	sNPF-R	2
Body	adult peripheral nervous system	HGTX	2	sNPF	2	sNPF-R	2
Body	adult peripheral nervous system	Lim3	5	AstA	5	AstA-R1	5
Body	adult peripheral nervous system	Lim3	2	sNPF	2	sNPF-R	2
Body	adult peripheral nervous system	acj6	2	sNPF	2	sNPF-R	2
Body	adult peripheral nervous system	dimm	2	AstC	2	AstC-R1	2
Body	adult peripheral nervous system	dimm	2	sNPF	2	sNPF-R	2
Body	adult peripheral nervous system	ftz-f1	2	sNPF	2	sNPF-R	2
Body	adult peripheral nervous system	kn	2	sNPF	2	sNPF-R	2
Body	adult peripheral nervous system	onecut	5	AstA	5	AstA-R1	5
Body	adult peripheral nervous system	onecut	2	sNPF	2	sNPF-R	2
Body	adult peripheral nervous system	pdm3	2	sNPF	2	sNPF-R	2
Body	adult peripheral nervous system	sr	8	sNPF	8	sNPF-R	8
Body	adult tracheal cell	Atf6	4	sNPF	4	sNPF-R	4
Body	adult tracheal cell	CG16779	1	sNPF	1	sNPF-R	1
Body	adult tracheal cell	HGTX	1	sNPF	1	sNPF-R	1
Body	adult tracheal cell	Lim3	1	sNPF	1	sNPF-R	1
Body	adult tracheal cell	acj6	1	sNPF	1	sNPF-R	1
Body	adult tracheal cell	dimm	1	sNPF	1	sNPF-R	1
Body	adult tracheal cell	ftz-f1	1	sNPF	1	sNPF-R	1
Body	adult tracheal cell	kn	1	sNPF	1	sNPF-R	1
Body	adult tracheal cell	onecut	1	sNPF	1	sNPF-R	1
Body	adult tracheal cell	pdm3	1	sNPF	1	sNPF-R	1
Body	adult tracheal cell	sr	4	sNPF	4	sNPF-R	4
Body	adult ventral nervous system	Atf6	319	sNPF	319	sNPF-R	319
Body	adult ventral nervous system	CG16779	96	AstA	96	AstA-R1	96
Body	adult ventral nervous system	CG16779	103	sNPF	103	sNPF-R	103
Body	adult ventral nervous system	HGTX	103	sNPF	103	sNPF-R	103
Body	adult ventral nervous system	Lim3	96	AstA	96	AstA-R1	96
Body	adult ventral nervous system	Lim3	103	sNPF	103	sNPF-R	103
Body	adult ventral nervous system	acj6	103	sNPF	103	sNPF-R	103
Body	adult ventral nervous system	dimm	59	AstC	59	AstC-R1	59
Body	adult ventral nervous system	dimm	103	sNPF	103	sNPF-R	103
Body	adult ventral nervous system	ftz-f1	103	sNPF	103	sNPF-R	103
Body	adult ventral nervous system	kn	103	sNPF	103	sNPF-R	103
Body	adult ventral nervous system	onecut	96	AstA	96	AstA-R1	96
Body	adult ventral nervous system	onecut	103	sNPF	103	sNPF-R	103
Body	adult ventral nervous system	pdm3	103	sNPF	103	sNPF-R	103
Body	adult ventral nervous system	sr	36	FMRFa	36	FMRFaR	36
Body	adult ventral nervous system	sr	391	sNPF	391	sNPF-R	391
Body	enteroendocrine cell	Atf6	4	sNPF	4	sNPF-R	4
Body	enteroendocrine cell	CG16779	3	AstA	3	AstA-R1	3
Body	enteroendocrine cell	CG16779	1	sNPF	1	sNPF-R	1
Body	enteroendocrine cell	HGTX	1	sNPF	1	sNPF-R	1
Body	enteroendocrine cell	Lim3	3	AstA	3	AstA-R1	3
Body	enteroendocrine cell	Lim3	1	sNPF	1	sNPF-R	1
Body	enteroendocrine cell	acj6	1	sNPF	1	sNPF-R	1
Body	enteroendocrine cell	dimm	7	AstC	7	AstC-R1	7
Body	enteroendocrine cell	dimm	1	sNPF	1	sNPF-R	1
Body	enteroendocrine cell	ftz-f1	1	sNPF	1	sNPF-R	1
Body	enteroendocrine cell	kn	1	sNPF	1	sNPF-R	1
Body	enteroendocrine cell	onecut	3	AstA	3	AstA-R1	3
Body	enteroendocrine cell	onecut	1	sNPF	1	sNPF-R	1
Body	enteroendocrine cell	pdm3	1	sNPF	1	sNPF-R	1
Body	enteroendocrine cell	sr	4	sNPF	4	sNPF-R	4
Body	escort cell	CG16779	1	AstA	1	AstA-R1	1
Body	escort cell	Lim3	1	AstA	1	AstA-R1	1
Body	escort cell	onecut	1	AstA	1	AstA-R1	1
Body	follicle cell	CG16779	2	AstA	2	AstA-R1	2
Body	follicle cell	Lim3	2	AstA	2	AstA-R1	2
Body	follicle cell	onecut	2	AstA	2	AstA-R1	2
Body	gustatory receptor neuron	Atf6	1	sNPF	1	sNPF-R	1
Body	gustatory receptor neuron	CG16779	1	AstA	1	AstA-R1	1
Body	gustatory receptor neuron	CG16779	1	sNPF	1	sNPF-R	1
Body	gustatory receptor neuron	HGTX	1	sNPF	1	sNPF-R	1
Body	gustatory receptor neuron	Lim3	1	AstA	1	AstA-R1	1
Body	gustatory receptor neuron	Lim3	1	sNPF	1	sNPF-R	1
Body	gustatory receptor neuron	acj6	1	sNPF	1	sNPF-R	1
Body	gustatory receptor neuron	dimm	1	sNPF	1	sNPF-R	1
Body	gustatory receptor neuron	ftz-f1	1	sNPF	1	sNPF-R	1
Body	gustatory receptor neuron	kn	1	sNPF	1	sNPF-R	1
Body	gustatory receptor neuron	onecut	1	AstA	1	AstA-R1	1
Body	gustatory receptor neuron	onecut	1	sNPF	1	sNPF-R	1
Body	gustatory receptor neuron	pdm3	1	sNPF	1	sNPF-R	1
Body	gustatory receptor neuron	sr	4	sNPF	4	sNPF-R	4
Body	hemocyte	CG16779	1	AstA	1	AstA-R1	1
Body	hemocyte	Lim3	1	AstA	1	AstA-R1	1
Body	hemocyte	onecut	1	AstA	1	AstA-R1	1
Body	leg muscle motor neuron	CG16779	6	AstA	6	AstA-R1	6
Body	leg muscle motor neuron	Lim3	6	AstA	6	AstA-R1	6
Body	leg muscle motor neuron	dimm	1	AstC	1	AstC-R2	1
Body	leg muscle motor neuron	onecut	6	AstA	6	AstA-R1	6
Body	leg muscle motor neuron	sr	4	FMRFa	4	FMRFaR	4
Body	leg taste bristle chemosensory neuron	CG16779	2	AstA	2	AstA-R1	2
Body	leg taste bristle chemosensory neuron	Lim3	2	AstA	2	AstA-R1	2
Body	leg taste bristle chemosensory neuron	onecut	2	AstA	2	AstA-R1	2
Body	multidendritic neuron	Atf6	33	sNPF	33	sNPF-R	33
Body	multidendritic neuron	CG16779	5	AstA	5	AstA-R1	5
Body	multidendritic neuron	CG16779	9	sNPF	9	sNPF-R	9
Body	multidendritic neuron	HGTX	9	sNPF	9	sNPF-R	9
Body	multidendritic neuron	Lim3	5	AstA	5	AstA-R1	5
Body	multidendritic neuron	Lim3	9	sNPF	9	sNPF-R	9
Body	multidendritic neuron	acj6	9	sNPF	9	sNPF-R	9
Body	multidendritic neuron	dimm	5	AstC	5	AstC-R1	5
Body	multidendritic neuron	dimm	9	sNPF	9	sNPF-R	9
Body	multidendritic neuron	ftz-f1	9	sNPF	9	sNPF-R	9
Body	multidendritic neuron	kn	9	sNPF	9	sNPF-R	9
Body	multidendritic neuron	onecut	5	AstA	5	AstA-R1	5
Body	multidendritic neuron	onecut	9	sNPF	9	sNPF-R	9
Body	multidendritic neuron	pdm3	9	sNPF	9	sNPF-R	9
Body	multidendritic neuron	sr	33	sNPF	33	sNPF-R	33
Body	muscle cell	Atf6	4	sNPF	4	sNPF-R	4
Body	muscle cell	CG16779	4	AstA	4	AstA-R1	4
Body	muscle cell	CG16779	1	sNPF	1	sNPF-R	1
Body	muscle cell	HGTX	1	sNPF	1	sNPF-R	1
Body	muscle cell	Lim3	4	AstA	4	AstA-R1	4
Body	muscle cell	Lim3	1	sNPF	1	sNPF-R	1
Body	muscle cell	acj6	1	sNPF	1	sNPF-R	1
Body	muscle cell	dimm	7	AstC	7	AstC-R1	7
Body	muscle cell	dimm	1	sNPF	1	sNPF-R	1
Body	muscle cell	ftz-f1	1	sNPF	1	sNPF-R	1
Body	muscle cell	kn	1	sNPF	1	sNPF-R	1
Body	muscle cell	onecut	4	AstA	4	AstA-R1	4
Body	muscle cell	onecut	1	sNPF	1	sNPF-R	1
Body	muscle cell	pdm3	1	sNPF	1	sNPF-R	1
Body	muscle cell	sr	36	FMRFa	36	FMRFaR	36
Body	muscle cell	sr	1	sNPF	1	sNPF-R	1
Body	scolopidial neuron	Atf6	5	sNPF	5	sNPF-R	5
Body	scolopidial neuron	CG16779	3	AstA	3	AstA-R1	3
Body	scolopidial neuron	CG16779	2	sNPF	2	sNPF-R	2
Body	scolopidial neuron	HGTX	2	sNPF	2	sNPF-R	2
Body	scolopidial neuron	Lim3	3	AstA	3	AstA-R1	3
Body	scolopidial neuron	Lim3	2	sNPF	2	sNPF-R	2
Body	scolopidial neuron	acj6	2	sNPF	2	sNPF-R	2
Body	scolopidial neuron	dimm	1	AstC	1	AstC-R1	1
Body	scolopidial neuron	dimm	2	sNPF	2	sNPF-R	2
Body	scolopidial neuron	ftz-f1	2	sNPF	2	sNPF-R	2
Body	scolopidial neuron	kn	2	sNPF	2	sNPF-R	2
Body	scolopidial neuron	onecut	3	AstA	3	AstA-R1	3
Body	scolopidial neuron	onecut	2	sNPF	2	sNPF-R	2
Body	scolopidial neuron	pdm3	2	sNPF	2	sNPF-R	2
Body	scolopidial neuron	sr	8	sNPF	8	sNPF-R	8
Body	unannotated	CG16779	4	AstA	4	AstA-R1	4
Body	unannotated	Lim3	4	AstA	4	AstA-R1	4
Body	unannotated	dimm	1	AstC	1	AstC-R1	1
Body	unannotated	onecut	4	AstA	4	AstA-R1	4
Antenna	adult antenna glial cell	CHES-1-like	14	sNPF	14	sNPF-R	14
Antenna	adult antenna glial cell	Fer1	14	sNPF	14	sNPF-R	14
Antenna	adult antenna glial cell	Kdm4B	14	sNPF	14	sNPF-R	14
Antenna	adult antenna glial cell	Max	14	sNPF	14	sNPF-R	14
Antenna	adult antenna glial cell	Mef2	47	sNPF	47	sNPF-R	47
Antenna	adult antenna glial cell	Myc	14	sNPF	14	sNPF-R	14
Antenna	adult antenna glial cell	Rbp6	14	sNPF	14	sNPF-R	14
Antenna	adult antenna glial cell	Rfx	53	sNPF	53	sNPF-R	53
Antenna	adult antenna glial cell	Stat92E	44	sNPF	44	sNPF-R	44
Antenna	adult antenna glial cell	Trf2	14	sNPF	14	sNPF-R	14
Antenna	adult antenna glial cell	Xbp1	14	sNPF	14	sNPF-R	14
Antenna	adult antenna glial cell	crc	14	sNPF	14	sNPF-R	14
Antenna	adult antenna glial cell	onecut	14	sNPF	14	sNPF-R	14
Antenna	adult antenna glial cell	peb	14	sNPF	14	sNPF-R	14
Antenna	adult antenna glial cell	pnt	56	sNPF	56	sNPF-R	56
Antenna	adult antenna glial cell	sr	50	sNPF	50	sNPF-R	50
Antenna	adult antenna glial cell	trx	14	sNPF	14	sNPF-R	14
Antenna	adult olfactory receptor neuron acid-sensing, Ir64a	CHES-1-like	8	sNPF	8	sNPF-R	8
Antenna	adult olfactory receptor neuron acid-sensing, Ir64a	Fer1	8	sNPF	8	sNPF-R	8
Antenna	adult olfactory receptor neuron acid-sensing, Ir64a	Kdm4B	8	sNPF	8	sNPF-R	8
Antenna	adult olfactory receptor neuron acid-sensing, Ir64a	Max	8	sNPF	8	sNPF-R	8
Antenna	adult olfactory receptor neuron acid-sensing, Ir64a	Mef2	26	sNPF	26	sNPF-R	26
Antenna	adult olfactory receptor neuron acid-sensing, Ir64a	Myc	8	sNPF	8	sNPF-R	8
Antenna	adult olfactory receptor neuron acid-sensing, Ir64a	Rbp6	8	sNPF	8	sNPF-R	8
Antenna	adult olfactory receptor neuron acid-sensing, Ir64a	Rfx	23	sNPF	23	sNPF-R	23
Antenna	adult olfactory receptor neuron acid-sensing, Ir64a	Stat92E	17	sNPF	17	sNPF-R	17
Antenna	adult olfactory receptor neuron acid-sensing, Ir64a	Trf2	8	sNPF	8	sNPF-R	8
Antenna	adult olfactory receptor neuron acid-sensing, Ir64a	Xbp1	8	sNPF	8	sNPF-R	8
Antenna	adult olfactory receptor neuron acid-sensing, Ir64a	crc	8	sNPF	8	sNPF-R	8
Antenna	adult olfactory receptor neuron acid-sensing, Ir64a	onecut	8	sNPF	8	sNPF-R	8
Antenna	adult olfactory receptor neuron acid-sensing, Ir64a	peb	8	sNPF	8	sNPF-R	8
Antenna	adult olfactory receptor neuron acid-sensing, Ir64a	pnt	32	sNPF	32	sNPF-R	32
Antenna	adult olfactory receptor neuron acid-sensing, Ir64a	sr	26	sNPF	26	sNPF-R	26
Antenna	adult olfactory receptor neuron acid-sensing, Ir64a	trx	8	sNPF	8	sNPF-R	8
Antenna	adult olfactory receptor neuron acid-sensing, Ir75a/b/c, Ir64a	CHES-1-like	59	sNPF	59	sNPF-R	59
Antenna	adult olfactory receptor neuron acid-sensing, Ir75a/b/c, Ir64a	Fer1	59	sNPF	59	sNPF-R	59
Antenna	adult olfactory receptor neuron acid-sensing, Ir75a/b/c, Ir64a	Kdm4B	59	sNPF	59	sNPF-R	59
Antenna	adult olfactory receptor neuron acid-sensing, Ir75a/b/c, Ir64a	Max	59	sNPF	59	sNPF-R	59
Antenna	adult olfactory receptor neuron acid-sensing, Ir75a/b/c, Ir64a	Mef2	203	sNPF	203	sNPF-R	203
Antenna	adult olfactory receptor neuron acid-sensing, Ir75a/b/c, Ir64a	Myc	59	sNPF	59	sNPF-R	59
Antenna	adult olfactory receptor neuron acid-sensing, Ir75a/b/c, Ir64a	Rbp6	59	sNPF	59	sNPF-R	59
Antenna	adult olfactory receptor neuron acid-sensing, Ir75a/b/c, Ir64a	Rfx	170	sNPF	170	sNPF-R	170
Antenna	adult olfactory receptor neuron acid-sensing, Ir75a/b/c, Ir64a	Stat92E	158	sNPF	158	sNPF-R	158
Antenna	adult olfactory receptor neuron acid-sensing, Ir75a/b/c, Ir64a	Trf2	59	sNPF	59	sNPF-R	59
Antenna	adult olfactory receptor neuron acid-sensing, Ir75a/b/c, Ir64a	Xbp1	59	sNPF	59	sNPF-R	59
Antenna	adult olfactory receptor neuron acid-sensing, Ir75a/b/c, Ir64a	crc	59	sNPF	59	sNPF-R	59
Antenna	adult olfactory receptor neuron acid-sensing, Ir75a/b/c, Ir64a	onecut	59	sNPF	59	sNPF-R	59
Antenna	adult olfactory receptor neuron acid-sensing, Ir75a/b/c, Ir64a	peb	59	sNPF	59	sNPF-R	59
Antenna	adult olfactory receptor neuron acid-sensing, Ir75a/b/c, Ir64a	pnt	236	sNPF	236	sNPF-R	236
Antenna	adult olfactory receptor neuron acid-sensing, Ir75a/b/c, Ir64a	sr	182	sNPF	182	sNPF-R	182
Antenna	adult olfactory receptor neuron acid-sensing, Ir75a/b/c, Ir64a	trx	59	sNPF	59	sNPF-R	59
Antenna	adult olfactory receptor neuron Gr21a/63a	CHES-1-like	58	sNPF	58	sNPF-R	58
Antenna	adult olfactory receptor neuron Gr21a/63a	Fer1	58	sNPF	58	sNPF-R	58
Antenna	adult olfactory receptor neuron Gr21a/63a	Kdm4B	58	sNPF	58	sNPF-R	58
Antenna	adult olfactory receptor neuron Gr21a/63a	Max	58	sNPF	58	sNPF-R	58
Antenna	adult olfactory receptor neuron Gr21a/63a	Mef2	205	sNPF	205	sNPF-R	205
Antenna	adult olfactory receptor neuron Gr21a/63a	Myc	58	sNPF	58	sNPF-R	58
Antenna	adult olfactory receptor neuron Gr21a/63a	Rbp6	58	sNPF	58	sNPF-R	58
Antenna	adult olfactory receptor neuron Gr21a/63a	Rfx	169	sNPF	169	sNPF-R	169
Antenna	adult olfactory receptor neuron Gr21a/63a	Stat92E	151	sNPF	151	sNPF-R	151
Antenna	adult olfactory receptor neuron Gr21a/63a	Trf2	58	sNPF	58	sNPF-R	58
Antenna	adult olfactory receptor neuron Gr21a/63a	Xbp1	58	sNPF	58	sNPF-R	58
Antenna	adult olfactory receptor neuron Gr21a/63a	crc	58	sNPF	58	sNPF-R	58
Antenna	adult olfactory receptor neuron Gr21a/63a	onecut	58	sNPF	58	sNPF-R	58
Antenna	adult olfactory receptor neuron Gr21a/63a	peb	58	sNPF	58	sNPF-R	58
Antenna	adult olfactory receptor neuron Gr21a/63a	pnt	232	sNPF	232	sNPF-R	232
Antenna	adult olfactory receptor neuron Gr21a/63a	sr	175	sNPF	175	sNPF-R	175
Antenna	adult olfactory receptor neuron Gr21a/63a	trx	58	sNPF	58	sNPF-R	58
Antenna	adult olfactory receptor neuron Ir56a+, Orco-	CHES-1-like	7	sNPF	7	sNPF-R	7
Antenna	adult olfactory receptor neuron Ir56a+, Orco-	Fer1	7	sNPF	7	sNPF-R	7
Antenna	adult olfactory receptor neuron Ir56a+, Orco-	Kdm4B	7	sNPF	7	sNPF-R	7
Antenna	adult olfactory receptor neuron Ir56a+, Orco-	Max	7	sNPF	7	sNPF-R	7
Antenna	adult olfactory receptor neuron Ir56a+, Orco-	Mef2	25	sNPF	25	sNPF-R	25
Antenna	adult olfactory receptor neuron Ir56a+, Orco-	Myc	7	sNPF	7	sNPF-R	7
Antenna	adult olfactory receptor neuron Ir56a+, Orco-	Rbp6	7	sNPF	7	sNPF-R	7
Antenna	adult olfactory receptor neuron Ir56a+, Orco-	Rfx	19	sNPF	19	sNPF-R	19
Antenna	adult olfactory receptor neuron Ir56a+, Orco-	Stat92E	19	sNPF	19	sNPF-R	19
Antenna	adult olfactory receptor neuron Ir56a+, Orco-	Trf2	7	sNPF	7	sNPF-R	7
Antenna	adult olfactory receptor neuron Ir56a+, Orco-	Xbp1	7	sNPF	7	sNPF-R	7
Antenna	adult olfactory receptor neuron Ir56a+, Orco-	crc	7	sNPF	7	sNPF-R	7
Antenna	adult olfactory receptor neuron Ir56a+, Orco-	onecut	7	sNPF	7	sNPF-R	7
Antenna	adult olfactory receptor neuron Ir56a+, Orco-	peb	7	sNPF	7	sNPF-R	7
Antenna	adult olfactory receptor neuron Ir56a+, Orco-	pnt	28	sNPF	28	sNPF-R	28
Antenna	adult olfactory receptor neuron Ir56a+, Orco-	sr	19	sNPF	19	sNPF-R	19
Antenna	adult olfactory receptor neuron Ir56a+, Orco-	trx	7	sNPF	7	sNPF-R	7
Antenna	adult olfactory receptor neuron Ir75d	CHES-1-like	15	sNPF	15	sNPF-R	15
Antenna	adult olfactory receptor neuron Ir75d	Fer1	15	sNPF	15	sNPF-R	15
Antenna	adult olfactory receptor neuron Ir75d	Kdm4B	15	sNPF	15	sNPF-R	15
Antenna	adult olfactory receptor neuron Ir75d	Max	15	sNPF	15	sNPF-R	15
Antenna	adult olfactory receptor neuron Ir75d	Mef2	54	sNPF	54	sNPF-R	54
Antenna	adult olfactory receptor neuron Ir75d	Myc	15	sNPF	15	sNPF-R	15
Antenna	adult olfactory receptor neuron Ir75d	Rbp6	15	sNPF	15	sNPF-R	15
Antenna	adult olfactory receptor neuron Ir75d	Rfx	27	sNPF	27	sNPF-R	27
Antenna	adult olfactory receptor neuron Ir75d	Stat92E	30	sNPF	30	sNPF-R	30
Antenna	adult olfactory receptor neuron Ir75d	Trf2	15	sNPF	15	sNPF-R	15
Antenna	adult olfactory receptor neuron Ir75d	Xbp1	15	sNPF	15	sNPF-R	15
Antenna	adult olfactory receptor neuron Ir75d	crc	15	sNPF	15	sNPF-R	15
Antenna	adult olfactory receptor neuron Ir75d	onecut	15	sNPF	15	sNPF-R	15
Antenna	adult olfactory receptor neuron Ir75d	peb	15	sNPF	15	sNPF-R	15
Antenna	adult olfactory receptor neuron Ir75d	pnt	60	sNPF	60	sNPF-R	60
Antenna	adult olfactory receptor neuron Ir75d	sr	51	sNPF	51	sNPF-R	51
Antenna	adult olfactory receptor neuron Ir75d	trx	15	sNPF	15	sNPF-R	15
Antenna	adult olfactory receptor neuron Ir84a, Ir31a, Ir76a, Ir76b, Ir8a, Or35a	CHES-1-like	5	sNPF	5	sNPF-R	5
Antenna	adult olfactory receptor neuron Ir84a, Ir31a, Ir76a, Ir76b, Ir8a, Or35a	Fer1	5	sNPF	5	sNPF-R	5
Antenna	adult olfactory receptor neuron Ir84a, Ir31a, Ir76a, Ir76b, Ir8a, Or35a	Kdm4B	5	sNPF	5	sNPF-R	5
Antenna	adult olfactory receptor neuron Ir84a, Ir31a, Ir76a, Ir76b, Ir8a, Or35a	Max	5	sNPF	5	sNPF-R	5
Antenna	adult olfactory receptor neuron Ir84a, Ir31a, Ir76a, Ir76b, Ir8a, Or35a	Mef2	14	sNPF	14	sNPF-R	14
Antenna	adult olfactory receptor neuron Ir84a, Ir31a, Ir76a, Ir76b, Ir8a, Or35a	Myc	5	sNPF	5	sNPF-R	5
Antenna	adult olfactory receptor neuron Ir84a, Ir31a, Ir76a, Ir76b, Ir8a, Or35a	Rbp6	5	sNPF	5	sNPF-R	5
Antenna	adult olfactory receptor neuron Ir84a, Ir31a, Ir76a, Ir76b, Ir8a, Or35a	Rfx	20	sNPF	20	sNPF-R	20
Antenna	adult olfactory receptor neuron Ir84a, Ir31a, Ir76a, Ir76b, Ir8a, Or35a	Stat92E	11	sNPF	11	sNPF-R	11
Antenna	adult olfactory receptor neuron Ir84a, Ir31a, Ir76a, Ir76b, Ir8a, Or35a	Trf2	5	sNPF	5	sNPF-R	5
Antenna	adult olfactory receptor neuron Ir84a, Ir31a, Ir76a, Ir76b, Ir8a, Or35a	Xbp1	5	sNPF	5	sNPF-R	5
Antenna	adult olfactory receptor neuron Ir84a, Ir31a, Ir76a, Ir76b, Ir8a, Or35a	crc	5	sNPF	5	sNPF-R	5
Antenna	adult olfactory receptor neuron Ir84a, Ir31a, Ir76a, Ir76b, Ir8a, Or35a	onecut	5	sNPF	5	sNPF-R	5
Antenna	adult olfactory receptor neuron Ir84a, Ir31a, Ir76a, Ir76b, Ir8a, Or35a	peb	5	sNPF	5	sNPF-R	5
Antenna	adult olfactory receptor neuron Ir84a, Ir31a, Ir76a, Ir76b, Ir8a, Or35a	pnt	20	sNPF	20	sNPF-R	20
Antenna	adult olfactory receptor neuron Ir84a, Ir31a, Ir76a, Ir76b, Ir8a, Or35a	sr	14	sNPF	14	sNPF-R	14
Antenna	adult olfactory receptor neuron Ir84a, Ir31a, Ir76a, Ir76b, Ir8a, Or35a	trx	5	sNPF	5	sNPF-R	5
Antenna	adult olfactory receptor neuron Or13a	CHES-1-like	4	sNPF	4	sNPF-R	4
Antenna	adult olfactory receptor neuron Or13a	Fer1	4	sNPF	4	sNPF-R	4
Antenna	adult olfactory receptor neuron Or13a	Kdm4B	4	sNPF	4	sNPF-R	4
Antenna	adult olfactory receptor neuron Or13a	Max	4	sNPF	4	sNPF-R	4
Antenna	adult olfactory receptor neuron Or13a	Mef2	16	sNPF	16	sNPF-R	16
Antenna	adult olfactory receptor neuron Or13a	Myc	4	sNPF	4	sNPF-R	4
Antenna	adult olfactory receptor neuron Or13a	Rbp6	4	sNPF	4	sNPF-R	4
Antenna	adult olfactory receptor neuron Or13a	Rfx	13	sNPF	13	sNPF-R	13
Antenna	adult olfactory receptor neuron Or13a	Stat92E	10	sNPF	10	sNPF-R	10
Antenna	adult olfactory receptor neuron Or13a	Trf2	4	sNPF	4	sNPF-R	4
Antenna	adult olfactory receptor neuron Or13a	Xbp1	4	sNPF	4	sNPF-R	4
Antenna	adult olfactory receptor neuron Or13a	crc	4	sNPF	4	sNPF-R	4
Antenna	adult olfactory receptor neuron Or13a	onecut	4	sNPF	4	sNPF-R	4
Antenna	adult olfactory receptor neuron Or13a	peb	4	sNPF	4	sNPF-R	4
Antenna	adult olfactory receptor neuron Or13a	pnt	16	sNPF	16	sNPF-R	16
Antenna	adult olfactory receptor neuron Or13a	sr	13	sNPF	13	sNPF-R	13
Antenna	adult olfactory receptor neuron Or13a	trx	4	sNPF	4	sNPF-R	4
Antenna	adult olfactory receptor neuron Or22a, Or42b, Or59b	CHES-1-like	68	sNPF	68	sNPF-R	68
Antenna	adult olfactory receptor neuron Or22a, Or42b, Or59b	Fer1	68	sNPF	68	sNPF-R	68
Antenna	adult olfactory receptor neuron Or22a, Or42b, Or59b	Kdm4B	68	sNPF	68	sNPF-R	68
Antenna	adult olfactory receptor neuron Or22a, Or42b, Or59b	Max	68	sNPF	68	sNPF-R	68
Antenna	adult olfactory receptor neuron Or22a, Or42b, Or59b	Mef2	200	sNPF	200	sNPF-R	200
Antenna	adult olfactory receptor neuron Or22a, Or42b, Or59b	Myc	68	sNPF	68	sNPF-R	68
Antenna	adult olfactory receptor neuron Or22a, Or42b, Or59b	Rbp6	68	sNPF	68	sNPF-R	68
Antenna	adult olfactory receptor neuron Or22a, Or42b, Or59b	Rfx	155	sNPF	155	sNPF-R	155
Antenna	adult olfactory receptor neuron Or22a, Or42b, Or59b	Stat92E	191	sNPF	191	sNPF-R	191
Antenna	adult olfactory receptor neuron Or22a, Or42b, Or59b	Trf2	68	sNPF	68	sNPF-R	68
Antenna	adult olfactory receptor neuron Or22a, Or42b, Or59b	Xbp1	68	sNPF	68	sNPF-R	68
Antenna	adult olfactory receptor neuron Or22a, Or42b, Or59b	crc	68	sNPF	68	sNPF-R	68
Antenna	adult olfactory receptor neuron Or22a, Or42b, Or59b	onecut	68	sNPF	68	sNPF-R	68
Antenna	adult olfactory receptor neuron Or22a, Or42b, Or59b	peb	68	sNPF	68	sNPF-R	68
Antenna	adult olfactory receptor neuron Or22a, Or42b, Or59b	pnt	272	sNPF	272	sNPF-R	272
Antenna	adult olfactory receptor neuron Or22a, Or42b, Or59b	sr	221	sNPF	221	sNPF-R	221
Antenna	adult olfactory receptor neuron Or22a, Or42b, Or59b	trx	68	sNPF	68	sNPF-R	68
Antenna	adult olfactory receptor neuron Or47a, Or56a and likely other ORN types	CHES-1-like	62	sNPF	62	sNPF-R	62
Antenna	adult olfactory receptor neuron Or47a, Or56a and likely other ORN types	Fer1	62	sNPF	62	sNPF-R	62
Antenna	adult olfactory receptor neuron Or47a, Or56a and likely other ORN types	Kdm4B	62	sNPF	62	sNPF-R	62
Antenna	adult olfactory receptor neuron Or47a, Or56a and likely other ORN types	Max	62	sNPF	62	sNPF-R	62
Antenna	adult olfactory receptor neuron Or47a, Or56a and likely other ORN types	Mef2	197	sNPF	197	sNPF-R	197
Antenna	adult olfactory receptor neuron Or47a, Or56a and likely other ORN types	Myc	62	sNPF	62	sNPF-R	62
Antenna	adult olfactory receptor neuron Or47a, Or56a and likely other ORN types	Rbp6	62	sNPF	62	sNPF-R	62
Antenna	adult olfactory receptor neuron Or47a, Or56a and likely other ORN types	Rfx	176	sNPF	176	sNPF-R	176
Antenna	adult olfactory receptor neuron Or47a, Or56a and likely other ORN types	Stat92E	161	sNPF	161	sNPF-R	161
Antenna	adult olfactory receptor neuron Or47a, Or56a and likely other ORN types	Trf2	62	sNPF	62	sNPF-R	62
Antenna	adult olfactory receptor neuron Or47a, Or56a and likely other ORN types	Xbp1	62	sNPF	62	sNPF-R	62
Antenna	adult olfactory receptor neuron Or47a, Or56a and likely other ORN types	crc	62	sNPF	62	sNPF-R	62
Antenna	adult olfactory receptor neuron Or47a, Or56a and likely other ORN types	onecut	62	sNPF	62	sNPF-R	62
Antenna	adult olfactory receptor neuron Or47a, Or56a and likely other ORN types	peb	62	sNPF	62	sNPF-R	62
Antenna	adult olfactory receptor neuron Or47a, Or56a and likely other ORN types	pnt	248	sNPF	248	sNPF-R	248
Antenna	adult olfactory receptor neuron Or47a, Or56a and likely other ORN types	sr	179	sNPF	179	sNPF-R	179
Antenna	adult olfactory receptor neuron Or47a, Or56a and likely other ORN types	trx	62	sNPF	62	sNPF-R	62
Antenna	adult olfactory receptor neuron Or47b	CHES-1-like	13	sNPF	13	sNPF-R	13
Antenna	adult olfactory receptor neuron Or47b	Fer1	13	sNPF	13	sNPF-R	13
Antenna	adult olfactory receptor neuron Or47b	Kdm4B	13	sNPF	13	sNPF-R	13
Antenna	adult olfactory receptor neuron Or47b	Max	13	sNPF	13	sNPF-R	13
Antenna	adult olfactory receptor neuron Or47b	Mef2	34	sNPF	34	sNPF-R	34
Antenna	adult olfactory receptor neuron Or47b	Myc	13	sNPF	13	sNPF-R	13
Antenna	adult olfactory receptor neuron Or47b	Rbp6	13	sNPF	13	sNPF-R	13
Antenna	adult olfactory receptor neuron Or47b	Rfx	37	sNPF	37	sNPF-R	37
Antenna	adult olfactory receptor neuron Or47b	Stat92E	34	sNPF	34	sNPF-R	34
Antenna	adult olfactory receptor neuron Or47b	Trf2	13	sNPF	13	sNPF-R	13
Antenna	adult olfactory receptor neuron Or47b	Xbp1	13	sNPF	13	sNPF-R	13
Antenna	adult olfactory receptor neuron Or47b	crc	13	sNPF	13	sNPF-R	13
Antenna	adult olfactory receptor neuron Or47b	onecut	13	sNPF	13	sNPF-R	13
Antenna	adult olfactory receptor neuron Or47b	peb	13	sNPF	13	sNPF-R	13
Antenna	adult olfactory receptor neuron Or47b	pnt	52	sNPF	52	sNPF-R	52
Antenna	adult olfactory receptor neuron Or47b	sr	37	sNPF	37	sNPF-R	37
Antenna	adult olfactory receptor neuron Or47b	trx	13	sNPF	13	sNPF-R	13
Antenna	adult olfactory receptor neuron Or65	CHES-1-like	24	sNPF	24	sNPF-R	24
Antenna	adult olfactory receptor neuron Or65	Fer1	24	sNPF	24	sNPF-R	24
Antenna	adult olfactory receptor neuron Or65	Kdm4B	24	sNPF	24	sNPF-R	24
Antenna	adult olfactory receptor neuron Or65	Max	24	sNPF	24	sNPF-R	24
Antenna	adult olfactory receptor neuron Or65	Mef2	69	sNPF	69	sNPF-R	69
Antenna	adult olfactory receptor neuron Or65	Myc	24	sNPF	24	sNPF-R	24
Antenna	adult olfactory receptor neuron Or65	Rbp6	24	sNPF	24	sNPF-R	24
Antenna	adult olfactory receptor neuron Or65	Rfx	60	sNPF	60	sNPF-R	60
Antenna	adult olfactory receptor neuron Or65	Stat92E	60	sNPF	60	sNPF-R	60
Antenna	adult olfactory receptor neuron Or65	Trf2	24	sNPF	24	sNPF-R	24
Antenna	adult olfactory receptor neuron Or65	Xbp1	24	sNPF	24	sNPF-R	24
Antenna	adult olfactory receptor neuron Or65	crc	24	sNPF	24	sNPF-R	24
Antenna	adult olfactory receptor neuron Or65	onecut	24	sNPF	24	sNPF-R	24
Antenna	adult olfactory receptor neuron Or65	peb	24	sNPF	24	sNPF-R	24
Antenna	adult olfactory receptor neuron Or65	pnt	96	sNPF	96	sNPF-R	96
Antenna	adult olfactory receptor neuron Or65	sr	60	sNPF	60	sNPF-R	60
Antenna	adult olfactory receptor neuron Or65	trx	24	sNPF	24	sNPF-R	24
Antenna	adult olfactory receptor neuron Or67a and likely other unknown ORN types	CHES-1-like	101	sNPF	101	sNPF-R	101
Antenna	adult olfactory receptor neuron Or67a and likely other unknown ORN types	Fer1	101	sNPF	101	sNPF-R	101
Antenna	adult olfactory receptor neuron Or67a and likely other unknown ORN types	Kdm4B	101	sNPF	101	sNPF-R	101
Antenna	adult olfactory receptor neuron Or67a and likely other unknown ORN types	Max	101	sNPF	101	sNPF-R	101
Antenna	adult olfactory receptor neuron Or67a and likely other unknown ORN types	Mef2	329	sNPF	329	sNPF-R	329
Antenna	adult olfactory receptor neuron Or67a and likely other unknown ORN types	Myc	101	sNPF	101	sNPF-R	101
Antenna	adult olfactory receptor neuron Or67a and likely other unknown ORN types	Rbp6	101	sNPF	101	sNPF-R	101
Antenna	adult olfactory receptor neuron Or67a and likely other unknown ORN types	Rfx	251	sNPF	251	sNPF-R	251
Antenna	adult olfactory receptor neuron Or67a and likely other unknown ORN types	Stat92E	281	sNPF	281	sNPF-R	281
Antenna	adult olfactory receptor neuron Or67a and likely other unknown ORN types	Trf2	101	sNPF	101	sNPF-R	101
Antenna	adult olfactory receptor neuron Or67a and likely other unknown ORN types	Xbp1	101	sNPF	101	sNPF-R	101
Antenna	adult olfactory receptor neuron Or67a and likely other unknown ORN types	crc	101	sNPF	101	sNPF-R	101
Antenna	adult olfactory receptor neuron Or67a and likely other unknown ORN types	onecut	101	sNPF	101	sNPF-R	101
Antenna	adult olfactory receptor neuron Or67a and likely other unknown ORN types	peb	101	sNPF	101	sNPF-R	101
Antenna	adult olfactory receptor neuron Or67a and likely other unknown ORN types	pnt	404	sNPF	404	sNPF-R	404
Antenna	adult olfactory receptor neuron Or67a and likely other unknown ORN types	sr	296	sNPF	296	sNPF-R	296
Antenna	adult olfactory receptor neuron Or67a and likely other unknown ORN types	trx	101	sNPF	101	sNPF-R	101
Antenna	adult olfactory receptor neuron Or67d	CHES-1-like	27	sNPF	27	sNPF-R	27
Antenna	adult olfactory receptor neuron Or67d	Fer1	27	sNPF	27	sNPF-R	27
Antenna	adult olfactory receptor neuron Or67d	Kdm4B	27	sNPF	27	sNPF-R	27
Antenna	adult olfactory receptor neuron Or67d	Max	27	sNPF	27	sNPF-R	27
Antenna	adult olfactory receptor neuron Or67d	Mef2	90	sNPF	90	sNPF-R	90
Antenna	adult olfactory receptor neuron Or67d	Myc	27	sNPF	27	sNPF-R	27
Antenna	adult olfactory receptor neuron Or67d	Rbp6	27	sNPF	27	sNPF-R	27
Antenna	adult olfactory receptor neuron Or67d	Rfx	63	sNPF	63	sNPF-R	63
Antenna	adult olfactory receptor neuron Or67d	Stat92E	57	sNPF	57	sNPF-R	57
Antenna	adult olfactory receptor neuron Or67d	Trf2	27	sNPF	27	sNPF-R	27
Antenna	adult olfactory receptor neuron Or67d	Xbp1	27	sNPF	27	sNPF-R	27
Antenna	adult olfactory receptor neuron Or67d	crc	27	sNPF	27	sNPF-R	27
Antenna	adult olfactory receptor neuron Or67d	onecut	27	sNPF	27	sNPF-R	27
Antenna	adult olfactory receptor neuron Or67d	peb	27	sNPF	27	sNPF-R	27
Antenna	adult olfactory receptor neuron Or67d	pnt	108	sNPF	108	sNPF-R	108
Antenna	adult olfactory receptor neuron Or67d	sr	75	sNPF	75	sNPF-R	75
Antenna	adult olfactory receptor neuron Or67d	trx	27	sNPF	27	sNPF-R	27
Antenna	adult olfactory receptor neuron Or85a, Or43b	CHES-1-like	16	sNPF	16	sNPF-R	16
Antenna	adult olfactory receptor neuron Or85a, Or43b	Fer1	16	sNPF	16	sNPF-R	16
Antenna	adult olfactory receptor neuron Or85a, Or43b	Kdm4B	16	sNPF	16	sNPF-R	16
Antenna	adult olfactory receptor neuron Or85a, Or43b	Max	16	sNPF	16	sNPF-R	16
Antenna	adult olfactory receptor neuron Or85a, Or43b	Mef2	52	sNPF	52	sNPF-R	52
Antenna	adult olfactory receptor neuron Or85a, Or43b	Myc	16	sNPF	16	sNPF-R	16
Antenna	adult olfactory receptor neuron Or85a, Or43b	Rbp6	16	sNPF	16	sNPF-R	16
Antenna	adult olfactory receptor neuron Or85a, Or43b	Rfx	43	sNPF	43	sNPF-R	43
Antenna	adult olfactory receptor neuron Or85a, Or43b	Stat92E	46	sNPF	46	sNPF-R	46
Antenna	adult olfactory receptor neuron Or85a, Or43b	Trf2	16	sNPF	16	sNPF-R	16
Antenna	adult olfactory receptor neuron Or85a, Or43b	Xbp1	16	sNPF	16	sNPF-R	16
Antenna	adult olfactory receptor neuron Or85a, Or43b	crc	16	sNPF	16	sNPF-R	16
Antenna	adult olfactory receptor neuron Or85a, Or43b	onecut	16	sNPF	16	sNPF-R	16
Antenna	adult olfactory receptor neuron Or85a, Or43b	peb	16	sNPF	16	sNPF-R	16
Antenna	adult olfactory receptor neuron Or85a, Or43b	pnt	64	sNPF	64	sNPF-R	64
Antenna	adult olfactory receptor neuron Or85a, Or43b	sr	52	sNPF	52	sNPF-R	52
Antenna	adult olfactory receptor neuron Or85a, Or43b	trx	16	sNPF	16	sNPF-R	16
Antenna	adult olfactory receptor neuron Or88a	CHES-1-like	10	sNPF	10	sNPF-R	10
Antenna	adult olfactory receptor neuron Or88a	Fer1	10	sNPF	10	sNPF-R	10
Antenna	adult olfactory receptor neuron Or88a	Kdm4B	10	sNPF	10	sNPF-R	10
Antenna	adult olfactory receptor neuron Or88a	Max	10	sNPF	10	sNPF-R	10
Antenna	adult olfactory receptor neuron Or88a	Mef2	31	sNPF	31	sNPF-R	31
Antenna	adult olfactory receptor neuron Or88a	Myc	10	sNPF	10	sNPF-R	10
Antenna	adult olfactory receptor neuron Or88a	Rbp6	10	sNPF	10	sNPF-R	10
Antenna	adult olfactory receptor neuron Or88a	Rfx	16	sNPF	16	sNPF-R	16
Antenna	adult olfactory receptor neuron Or88a	Stat92E	28	sNPF	28	sNPF-R	28
Antenna	adult olfactory receptor neuron Or88a	Trf2	10	sNPF	10	sNPF-R	10
Antenna	adult olfactory receptor neuron Or88a	Xbp1	10	sNPF	10	sNPF-R	10
Antenna	adult olfactory receptor neuron Or88a	crc	10	sNPF	10	sNPF-R	10
Antenna	adult olfactory receptor neuron Or88a	onecut	10	sNPF	10	sNPF-R	10
Antenna	adult olfactory receptor neuron Or88a	peb	10	sNPF	10	sNPF-R	10
Antenna	adult olfactory receptor neuron Or88a	pnt	40	sNPF	40	sNPF-R	40
Antenna	adult olfactory receptor neuron Or88a	sr	34	sNPF	34	sNPF-R	34
Antenna	adult olfactory receptor neuron Or88a	trx	10	sNPF	10	sNPF-R	10
Antenna	adult olfactory receptor neuron Or92a	CHES-1-like	45	sNPF	45	sNPF-R	45
Antenna	adult olfactory receptor neuron Or92a	Fer1	45	sNPF	45	sNPF-R	45
Antenna	adult olfactory receptor neuron Or92a	Kdm4B	45	sNPF	45	sNPF-R	45
Antenna	adult olfactory receptor neuron Or92a	Max	45	sNPF	45	sNPF-R	45
Antenna	adult olfactory receptor neuron Or92a	Mef2	147	sNPF	147	sNPF-R	147
Antenna	adult olfactory receptor neuron Or92a	Myc	45	sNPF	45	sNPF-R	45
Antenna	adult olfactory receptor neuron Or92a	Rbp6	45	sNPF	45	sNPF-R	45
Antenna	adult olfactory receptor neuron Or92a	Rfx	114	sNPF	114	sNPF-R	114
Antenna	adult olfactory receptor neuron Or92a	Stat92E	147	sNPF	147	sNPF-R	147
Antenna	adult olfactory receptor neuron Or92a	Trf2	45	sNPF	45	sNPF-R	45
Antenna	adult olfactory receptor neuron Or92a	Xbp1	45	sNPF	45	sNPF-R	45
Antenna	adult olfactory receptor neuron Or92a	crc	45	sNPF	45	sNPF-R	45
Antenna	adult olfactory receptor neuron Or92a	onecut	45	sNPF	45	sNPF-R	45
Antenna	adult olfactory receptor neuron Or92a	peb	45	sNPF	45	sNPF-R	45
Antenna	adult olfactory receptor neuron Or92a	pnt	180	sNPF	180	sNPF-R	180
Antenna	adult olfactory receptor neuron Or92a	sr	135	sNPF	135	sNPF-R	135
Antenna	adult olfactory receptor neuron Or92a	trx	45	sNPF	45	sNPF-R	45
Antenna	adult olfactory receptor neuron unknown type, Orco-	CHES-1-like	7	sNPF	7	sNPF-R	7
Antenna	adult olfactory receptor neuron unknown type, Orco-	Fer1	7	sNPF	7	sNPF-R	7
Antenna	adult olfactory receptor neuron unknown type, Orco-	Kdm4B	7	sNPF	7	sNPF-R	7
Antenna	adult olfactory receptor neuron unknown type, Orco-	Max	7	sNPF	7	sNPF-R	7
Antenna	adult olfactory receptor neuron unknown type, Orco-	Mef2	22	sNPF	22	sNPF-R	22
Antenna	adult olfactory receptor neuron unknown type, Orco-	Myc	7	sNPF	7	sNPF-R	7
Antenna	adult olfactory receptor neuron unknown type, Orco-	Rbp6	7	sNPF	7	sNPF-R	7
Antenna	adult olfactory receptor neuron unknown type, Orco-	Rfx	25	sNPF	25	sNPF-R	25
Antenna	adult olfactory receptor neuron unknown type, Orco-	Stat92E	22	sNPF	22	sNPF-R	22
Antenna	adult olfactory receptor neuron unknown type, Orco-	Trf2	7	sNPF	7	sNPF-R	7
Antenna	adult olfactory receptor neuron unknown type, Orco-	Xbp1	7	sNPF	7	sNPF-R	7
Antenna	adult olfactory receptor neuron unknown type, Orco-	crc	7	sNPF	7	sNPF-R	7
Antenna	adult olfactory receptor neuron unknown type, Orco-	onecut	7	sNPF	7	sNPF-R	7
Antenna	adult olfactory receptor neuron unknown type, Orco-	peb	7	sNPF	7	sNPF-R	7
Antenna	adult olfactory receptor neuron unknown type, Orco-	pnt	28	sNPF	28	sNPF-R	28
Antenna	adult olfactory receptor neuron unknown type, Orco-	sr	25	sNPF	25	sNPF-R	25
Antenna	adult olfactory receptor neuron unknown type, Orco-	trx	7	sNPF	7	sNPF-R	7
Antenna	arista and sacculus thermosensory and hygrosensory neuron Ir21a, Ir40a, Gr28b	CHES-1-like	1	sNPF	1	sNPF-R	1
Antenna	arista and sacculus thermosensory and hygrosensory neuron Ir21a, Ir40a, Gr28b	Fer1	1	sNPF	1	sNPF-R	1
Antenna	arista and sacculus thermosensory and hygrosensory neuron Ir21a, Ir40a, Gr28b	Kdm4B	1	sNPF	1	sNPF-R	1
Antenna	arista and sacculus thermosensory and hygrosensory neuron Ir21a, Ir40a, Gr28b	Max	1	sNPF	1	sNPF-R	1
Antenna	arista and sacculus thermosensory and hygrosensory neuron Ir21a, Ir40a, Gr28b	Mef2	4	sNPF	4	sNPF-R	4
Antenna	arista and sacculus thermosensory and hygrosensory neuron Ir21a, Ir40a, Gr28b	Myc	1	sNPF	1	sNPF-R	1
Antenna	arista and sacculus thermosensory and hygrosensory neuron Ir21a, Ir40a, Gr28b	Rbp6	1	sNPF	1	sNPF-R	1
Antenna	arista and sacculus thermosensory and hygrosensory neuron Ir21a, Ir40a, Gr28b	Rfx	4	sNPF	4	sNPF-R	4
Antenna	arista and sacculus thermosensory and hygrosensory neuron Ir21a, Ir40a, Gr28b	Stat92E	4	sNPF	4	sNPF-R	4
Antenna	arista and sacculus thermosensory and hygrosensory neuron Ir21a, Ir40a, Gr28b	Trf2	1	sNPF	1	sNPF-R	1
Antenna	arista and sacculus thermosensory and hygrosensory neuron Ir21a, Ir40a, Gr28b	Xbp1	1	sNPF	1	sNPF-R	1
Antenna	arista and sacculus thermosensory and hygrosensory neuron Ir21a, Ir40a, Gr28b	crc	1	sNPF	1	sNPF-R	1
Antenna	arista and sacculus thermosensory and hygrosensory neuron Ir21a, Ir40a, Gr28b	onecut	1	sNPF	1	sNPF-R	1
Antenna	arista and sacculus thermosensory and hygrosensory neuron Ir21a, Ir40a, Gr28b	peb	1	sNPF	1	sNPF-R	1
Antenna	arista and sacculus thermosensory and hygrosensory neuron Ir21a, Ir40a, Gr28b	pnt	4	sNPF	4	sNPF-R	4
Antenna	arista and sacculus thermosensory and hygrosensory neuron Ir21a, Ir40a, Gr28b	sr	4	sNPF	4	sNPF-R	4
Antenna	arista and sacculus thermosensory and hygrosensory neuron Ir21a, Ir40a, Gr28b	trx	1	sNPF	1	sNPF-R	1
Antenna	epithelial cell	CHES-1-like	9	sNPF	9	sNPF-R	9
Antenna	epithelial cell	Fer1	9	sNPF	9	sNPF-R	9
Antenna	epithelial cell	Kdm4B	9	sNPF	9	sNPF-R	9
Antenna	epithelial cell	Max	9	sNPF	9	sNPF-R	9
Antenna	epithelial cell	Mef2	36	sNPF	36	sNPF-R	36
Antenna	epithelial cell	Myc	9	sNPF	9	sNPF-R	9
Antenna	epithelial cell	Rbp6	9	sNPF	9	sNPF-R	9
Antenna	epithelial cell	Rfx	36	sNPF	36	sNPF-R	36
Antenna	epithelial cell	Stat92E	36	sNPF	36	sNPF-R	36
Antenna	epithelial cell	Trf2	9	sNPF	9	sNPF-R	9
Antenna	epithelial cell	Xbp1	9	sNPF	9	sNPF-R	9
Antenna	epithelial cell	crc	9	sNPF	9	sNPF-R	9
Antenna	epithelial cell	grh	3	Crz	3	CrzR	3
Antenna	epithelial cell	onecut	9	sNPF	9	sNPF-R	9
Antenna	epithelial cell	peb	9	sNPF	9	sNPF-R	9
Antenna	epithelial cell	pnt	36	sNPF	36	sNPF-R	36
Antenna	epithelial cell	sr	36	sNPF	36	sNPF-R	36
Antenna	epithelial cell	trx	9	sNPF	9	sNPF-R	9
Antenna	hemocyte	CHES-1-like	3	sNPF	3	sNPF-R	3
Antenna	hemocyte	Fer1	3	sNPF	3	sNPF-R	3
Antenna	hemocyte	Kdm4B	3	sNPF	3	sNPF-R	3
Antenna	hemocyte	Max	3	sNPF	3	sNPF-R	3
Antenna	hemocyte	Mef2	9	sNPF	9	sNPF-R	9
Antenna	hemocyte	Myc	3	sNPF	3	sNPF-R	3
Antenna	hemocyte	Rbp6	3	sNPF	3	sNPF-R	3
Antenna	hemocyte	Rfx	12	sNPF	12	sNPF-R	12
Antenna	hemocyte	Stat92E	9	sNPF	9	sNPF-R	9
Antenna	hemocyte	Trf2	3	sNPF	3	sNPF-R	3
Antenna	hemocyte	Xbp1	3	sNPF	3	sNPF-R	3
Antenna	hemocyte	crc	3	sNPF	3	sNPF-R	3
Antenna	hemocyte	onecut	3	sNPF	3	sNPF-R	3
Antenna	hemocyte	peb	3	sNPF	3	sNPF-R	3
Antenna	hemocyte	pnt	12	sNPF	12	sNPF-R	12
Antenna	hemocyte	sr	9	sNPF	9	sNPF-R	9
Antenna	hemocyte	trx	3	sNPF	3	sNPF-R	3
Antenna	Johnston organ neuron	CHES-1-like	220	sNPF	220	sNPF-R	220
Antenna	Johnston organ neuron	Fer1	220	sNPF	220	sNPF-R	220
Antenna	Johnston organ neuron	Kdm4B	220	sNPF	220	sNPF-R	220
Antenna	Johnston organ neuron	Max	220	sNPF	220	sNPF-R	220
Antenna	Johnston organ neuron	Mef2	820	sNPF	820	sNPF-R	820
Antenna	Johnston organ neuron	Myc	220	sNPF	220	sNPF-R	220
Antenna	Johnston organ neuron	Rbp6	220	sNPF	220	sNPF-R	220
Antenna	Johnston organ neuron	Rfx	616	sNPF	616	sNPF-R	616
Antenna	Johnston organ neuron	Stat92E	523	sNPF	523	sNPF-R	523
Antenna	Johnston organ neuron	Trf2	220	sNPF	220	sNPF-R	220
Antenna	Johnston organ neuron	Xbp1	220	sNPF	220	sNPF-R	220
Antenna	Johnston organ neuron	crc	220	sNPF	220	sNPF-R	220
Antenna	Johnston organ neuron	onecut	220	sNPF	220	sNPF-R	220
Antenna	Johnston organ neuron	peb	220	sNPF	220	sNPF-R	220
Antenna	Johnston organ neuron	pnt	880	sNPF	880	sNPF-R	880
Antenna	Johnston organ neuron	sr	745	sNPF	745	sNPF-R	745
Antenna	Johnston organ neuron	trx	220	sNPF	220	sNPF-R	220
Antenna	muscle cell	CHES-1-like	8	sNPF	8	sNPF-R	8
Antenna	muscle cell	Fer1	8	sNPF	8	sNPF-R	8
Antenna	muscle cell	Kdm4B	8	sNPF	8	sNPF-R	8
Antenna	muscle cell	Max	8	sNPF	8	sNPF-R	8
Antenna	muscle cell	Mef2	29	sNPF	29	sNPF-R	29
Antenna	muscle cell	Myc	8	sNPF	8	sNPF-R	8
Antenna	muscle cell	Rbp6	8	sNPF	8	sNPF-R	8
Antenna	muscle cell	Rfx	26	sNPF	26	sNPF-R	26
Antenna	muscle cell	Stat92E	20	sNPF	20	sNPF-R	20
Antenna	muscle cell	Trf2	8	sNPF	8	sNPF-R	8
Antenna	muscle cell	Xbp1	8	sNPF	8	sNPF-R	8
Antenna	muscle cell	crc	8	sNPF	8	sNPF-R	8
Antenna	muscle cell	onecut	8	sNPF	8	sNPF-R	8
Antenna	muscle cell	peb	8	sNPF	8	sNPF-R	8
Antenna	muscle cell	pnt	32	sNPF	32	sNPF-R	32
Antenna	muscle cell	sr	26	sNPF	26	sNPF-R	26
Antenna	muscle cell	trx	8	sNPF	8	sNPF-R	8
Antenna	olfactory receptor neuron, coeloconics	CHES-1-like	2	sNPF	2	sNPF-R	2
Antenna	olfactory receptor neuron, coeloconics	Fer1	2	sNPF	2	sNPF-R	2
Antenna	olfactory receptor neuron, coeloconics	Kdm4B	2	sNPF	2	sNPF-R	2
Antenna	olfactory receptor neuron, coeloconics	Max	2	sNPF	2	sNPF-R	2
Antenna	olfactory receptor neuron, coeloconics	Mef2	8	sNPF	8	sNPF-R	8
Antenna	olfactory receptor neuron, coeloconics	Myc	2	sNPF	2	sNPF-R	2
Antenna	olfactory receptor neuron, coeloconics	Rbp6	2	sNPF	2	sNPF-R	2
Antenna	olfactory receptor neuron, coeloconics	Rfx	5	sNPF	5	sNPF-R	5
Antenna	olfactory receptor neuron, coeloconics	Stat92E	5	sNPF	5	sNPF-R	5
Antenna	olfactory receptor neuron, coeloconics	Trf2	2	sNPF	2	sNPF-R	2
Antenna	olfactory receptor neuron, coeloconics	Xbp1	2	sNPF	2	sNPF-R	2
Antenna	olfactory receptor neuron, coeloconics	crc	2	sNPF	2	sNPF-R	2
Antenna	olfactory receptor neuron, coeloconics	onecut	2	sNPF	2	sNPF-R	2
Antenna	olfactory receptor neuron, coeloconics	peb	2	sNPF	2	sNPF-R	2
Antenna	olfactory receptor neuron, coeloconics	pnt	8	sNPF	8	sNPF-R	8
Antenna	olfactory receptor neuron, coeloconics	sr	8	sNPF	8	sNPF-R	8
Antenna	olfactory receptor neuron, coeloconics	trx	2	sNPF	2	sNPF-R	2
Antenna	sacculus/arista neuron	CHES-1-like	96	sNPF	96	sNPF-R	96
Antenna	sacculus/arista neuron	Fer1	96	sNPF	96	sNPF-R	96
Antenna	sacculus/arista neuron	Kdm4B	96	sNPF	96	sNPF-R	96
Antenna	sacculus/arista neuron	Max	96	sNPF	96	sNPF-R	96
Antenna	sacculus/arista neuron	Mef2	282	sNPF	282	sNPF-R	282
Antenna	sacculus/arista neuron	Myc	96	sNPF	96	sNPF-R	96
Antenna	sacculus/arista neuron	Rbp6	96	sNPF	96	sNPF-R	96
Antenna	sacculus/arista neuron	Rfx	237	sNPF	237	sNPF-R	237
Antenna	sacculus/arista neuron	Stat92E	246	sNPF	246	sNPF-R	246
Antenna	sacculus/arista neuron	Trf2	96	sNPF	96	sNPF-R	96
Antenna	sacculus/arista neuron	Xbp1	96	sNPF	96	sNPF-R	96
Antenna	sacculus/arista neuron	crc	96	sNPF	96	sNPF-R	96
Antenna	sacculus/arista neuron	onecut	96	sNPF	96	sNPF-R	96
Antenna	sacculus/arista neuron	peb	96	sNPF	96	sNPF-R	96
Antenna	sacculus/arista neuron	pnt	384	sNPF	384	sNPF-R	384
Antenna	sacculus/arista neuron	sr	264	sNPF	264	sNPF-R	264
Antenna	sacculus/arista neuron	trx	96	sNPF	96	sNPF-R	96
Antenna	unannotated	CHES-1-like	260	sNPF	260	sNPF-R	260
Antenna	unannotated	Fer1	260	sNPF	260	sNPF-R	260
Antenna	unannotated	Kdm4B	260	sNPF	260	sNPF-R	260
Antenna	unannotated	Max	260	sNPF	260	sNPF-R	260
Antenna	unannotated	Mef2	860	sNPF	860	sNPF-R	860
Antenna	unannotated	Myc	260	sNPF	260	sNPF-R	260
Antenna	unannotated	Rbp6	260	sNPF	260	sNPF-R	260
Antenna	unannotated	Rfx	656	sNPF	656	sNPF-R	656
Antenna	unannotated	Stat92E	695	sNPF	695	sNPF-R	695
Antenna	unannotated	Trf2	260	sNPF	260	sNPF-R	260
Antenna	unannotated	Xbp1	260	sNPF	260	sNPF-R	260
Antenna	unannotated	crc	260	sNPF	260	sNPF-R	260
Antenna	unannotated	onecut	260	sNPF	260	sNPF-R	260
Antenna	unannotated	peb	260	sNPF	260	sNPF-R	260
Antenna	unannotated	pnt	1040	sNPF	1040	sNPF-R	1040
Antenna	unannotated	sr	773	sNPF	773	sNPF-R	773
Antenna	unannotated	trx	260	sNPF	260	sNPF-R	260
Body wall	adult oenocyte	onecut	1	AstA	1	AstA-R1	1
Body wall	adult peripheral nervous system	onecut	1	AstA	1	AstA-R1	1
Body wall	adult ventral nervous system	CG16779	4	sNPF	4	sNPF-R	4
Body wall	adult ventral nervous system	onecut	1	sNPF	1	sNPF-R	1
Body wall	adult ventral nervous system	sr	4	sNPF	4	sNPF-R	4
Body wall	adult ventral nervous system	toy	1	sNPF	1	sNPF-R	1
Body wall	muscle cell	CG16779	12	sNPF	12	sNPF-R	12
Body wall	muscle cell	onecut	4	AstA	4	AstA-R1	4
Body wall	muscle cell	onecut	3	sNPF	3	sNPF-R	3
Body wall	muscle cell	sr	12	sNPF	12	sNPF-R	12
Body wall	muscle cell	toy	3	sNPF	3	sNPF-R	3
Body wall	unannotated	onecut	1	AstA	1	AstA-R1	1
Fat body	adult fat body	Cf2	3	natalisin	3	TkR86C	3
Fat body	adult fat body	Trf2	7	Pdf	7	Pdfr	7
Fat body	adult fat body	Trf2	3	natalisin	3	TkR86C	3
Fat body	adult fat body	Zif	3	natalisin	3	TkR86C	3
Fat body	adult fat body	kay	52	AstA	52	AstA-R1	52
Fat body	adult fat body	slou	52	AstA	52	AstA-R1	52
Fat body	adult fat body	vri	52	AstA	52	AstA-R1	52
Fat body	adult oenocyte	kay	1	AstA	1	AstA-R1	1
Fat body	adult oenocyte	slou	1	AstA	1	AstA-R1	1
Fat body	adult oenocyte	vri	1	AstA	1	AstA-R1	1
Fat body	epithelial cell	kay	1	AstA	1	AstA-R1	1
Fat body	epithelial cell	slou	1	AstA	1	AstA-R1	1
Fat body	epithelial cell	vri	1	AstA	1	AstA-R1	1
Fat body	hemocyte	kay	2	AstA	2	AstA-R1	2
Fat body	hemocyte	slou	2	AstA	2	AstA-R1	2
Fat body	hemocyte	vri	2	AstA	2	AstA-R1	2
Fat body	testis	Cf2	1	natalisin	1	TkR86C	1
Fat body	testis	Kah	1	FMRFa	1	FMRFaR	1
Fat body	testis	Trf2	1	natalisin	1	TkR86C	1
Fat body	testis	Zif	1	natalisin	1	TkR86C	1
Fat body	testis	kay	2	AstA	2	AstA-R1	2
Fat body	testis	slou	2	AstA	2	AstA-R1	2
Fat body	testis	vri	2	AstA	2	AstA-R1	2
Fat body	unannotated	Cf2	1	natalisin	1	TkR86C	1
Fat body	unannotated	Trf2	2	Pdf	2	Pdfr	2
Fat body	unannotated	Trf2	1	natalisin	1	TkR86C	1
Fat body	unannotated	Zif	1	natalisin	1	TkR86C	1
Fat body	unannotated	kay	1	AstA	1	AstA-R1	1
Fat body	unannotated	slou	1	AstA	1	AstA-R1	1
Fat body	unannotated	vri	1	AstA	1	AstA-R1	1
Gut	adult Malpighian tubule	ERR	4	natalisin	4	TkR86C	4
Gut	antimicrobial peptide-producing cell	onecut	1	AstA	1	AstA-R1	1
Gut	cardia (1)	onecut	1	AstA	1	AstA-R1	1
Gut	enterocyte of anterior adult midgut epithelium	onecut	1	AstA	1	AstA-R1	1
Gut	enterocyte of posterior adult midgut epithelium	ERR	4	natalisin	4	TkR86C	4
Gut	enterocyte of posterior adult midgut epithelium	onecut	1	AstA	1	AstA-R1	1
Gut	enterocyte-like	Cf2	1	sNPF	1	sNPF-R	1
Gut	enterocyte-like	CrebA	1	sNPF	1	sNPF-R	1
Gut	enterocyte-like	Myc	1	sNPF	1	sNPF-R	1
Gut	enterocyte-like	Trf2	1	sNPF	1	sNPF-R	1
Gut	enterocyte-like	cwo	1	sNPF	1	sNPF-R	1
Gut	enterocyte-like	foxo	4	sNPF	4	sNPF-R	4
Gut	enteroendocrine cell	Cf2	4	sNPF	4	sNPF-R	4
Gut	enteroendocrine cell	CrebA	4	sNPF	4	sNPF-R	4
Gut	enteroendocrine cell	Myc	4	sNPF	4	sNPF-R	4
Gut	enteroendocrine cell	Trf2	4	sNPF	4	sNPF-R	4
Gut	enteroendocrine cell	cwo	4	sNPF	4	sNPF-R	4
Gut	enteroendocrine cell	foxo	13	sNPF	13	sNPF-R	13
Gut	enteroendocrine cell	onecut	5	AstA	5	AstA-R1	5
Gut	midgut large flat cell	onecut	1	AstA	1	AstA-R1	1
Gut	unannotated	Cf2	2	sNPF	2	sNPF-R	2
Gut	unannotated	CrebA	2	sNPF	2	sNPF-R	2
Gut	unannotated	Myc	8	sNPF	8	sNPF-R	8
Gut	unannotated	Trf2	2	sNPF	2	sNPF-R	2
Gut	unannotated	cwo	2	sNPF	2	sNPF-R	2
Gut	unannotated	foxo	8	sNPF	8	sNPF-R	8
Gut	unannotated	onecut	2	AstA	2	AstA-R1	2
Heart	adult Malpighian tubule	CrebA	1	natalisin	1	TkR86C	1
Heart	adult Malpighian tubule	CrebB	4	natalisin	4	TkR86C	4
[truncated: 263 more rows]
