# Supplementary material for: Transcriptional regulation of neuropeptide receptors underlies context‐dependent adaptation in Drosophila melanogaster
Source: FEBS Open Bio. 2025 Aug 21;16(1):90–115. doi: 10.1002/2211-5463.70107 (PMC12767780; doi:10.1002/2211-5463.70107)
Supplement: Supplementary file 3 — Table S2. Regulon information of TFs that regulate the expression of NP and NPR genes in common. [file FEB4-16-90-s001.xls]

## Sheet: Tissue TFs for NPs and NPRs_
Supplementary table S2. Regulon information of TFs which regulate the expression of NP and NPR genes in common. The name regulatory motifs are followed by ‘+’ and ‘-’ signs denoting their ‘activatory’ and ‘inhibitory’ effects, respectively.
Tissue	Motif name	TF gene name	TF count	NP gene name	NPR gene name	TF RegulonAuc	NP motifregoccur	NP motifregweight	NP gexpress	NPR motifregoccur	NPR motifregweight	NPR gexpress
Body	acj6_(+)	acj6	120	sNPF	sNPF-R	0.246764	30	33.6	5.50833	1	41.1	1.725
Body	Atf6_(+)	Atf6	120	sNPF	sNPF-R	0.0993763	19	27.4	5.50833	5	11.9	1.725
Body	CG16779_(+)	CG16779	135	AstA	AstA-R1	0.21782	46	29.1	7.04444	7	131.4	4.21481
Body	CG16779_(+)	CG16779	120	sNPF	sNPF-R	0.21782	19	61.7	5.50833	85	15.3	1.725
Body	dimm_(+)	dimm	83	AstC	AstC-R1	0.242309	100	145.6	6.12048	98.0843	104.148	1.86747
Body	dimm_(+)	dimm	120	sNPF	sNPF-R	0.22039	76	78.1	5.50833	100	150.2	1.725
Body	ftz-f1_(+)	ftz-f1	120	sNPF	sNPF-R	0.0692323	8	34	5.50833	1	67.8	1.725
Body	HGTX_(+)	HGTX	120	sNPF	sNPF-R	0.257324	2	8.4	5.50833	3	8.4	1.725
Body	kn_(+)	kn	120	sNPF	sNPF-R	0.161739	15	15.2	5.50833	11	21.8	1.725
Body	Lim3_(+)	Lim3	135	AstA	AstA-R1	0.156703	12	23.6	7.04444	42	31.5	4.21481
Body	Lim3_(+)	Lim3	120	sNPF	sNPF-R	0.156703	7	11.7	5.50833	49	35.4	1.725
Body	onecut_(+)	onecut	135	AstA	AstA-R1	0.183306	99	57.6	7.04444	100	98.3	4.21481
Body	onecut_(+)	onecut	120	sNPF	sNPF-R	0.183306	97	78.2	5.50833	100	117.1	1.725
Body	pdm3_(+)	pdm3	120	sNPF	sNPF-R	0.136536	2	41.7	5.50833	2	236.8	1.725
Body	sr_(+)	sr	19	FMRFa	FMRFaR	0.151192	98	241.2	3.26316	100	215.5	1.47368
Body	sr_(+)	sr	120	sNPF	sNPF-R	0.150201	22	108.9	5.50833	32	223.7	1.725
Head	Atac3_(+)	Atac3	1940	sNPF	sNPF-R	0.0859562	3	1.3	3.40309	2	1.2	1.45361
Head	bru3_(+)	bru3	472	AstA	AstA-R1	0.115901	40	182	7.0572	100	98.8	4.3178
Head	Cf2_(+)	Cf2	2022	sNPF	sNPF-R	0.0340241	3	1.8	3.39565	3	3.6	1.45351
Head	CG16779_(+)	CG16779	472	AstA	AstA-R1	0.0888171	100	129.8	7.0572	100	89.4	4.3178
Head	CG16779_(+)	CG16779	2022	sNPF	sNPF-R	0.101811	98	76.1	3.39565	100	73.9	1.45351
Head	CG44247_(+)	CG44247	51	FMRFa	FMRFaR	0.111591	99	99.4	3.33333	1	1.4	1.21569
Head	CG44247_(+)	CG44247	2022	sNPF	sNPF-R	0.147272	100	81.2	3.39565	9	4.9	1.45351
Head	CrebB_(+)	CrebB	2022	sNPF	sNPF-R	0.0344454	3	12.8	3.39565	89	13.6	1.45351
Head	crp_(+)	crp	2022	sNPF	sNPF-R	0.0303268	4	1.8	3.39565	1	4.6	1.45351
Head	dimm_(+)	dimm	277	AstC	AstC-R2	0.190008	100	91.1	5.33574	100	91.1	1.89892
Head	dimm_(+)	dimm	62	NPF	NPFR	0.195303	100	83.6	8.35484	100	77.6	1.35484
Head	E2f1_(+)	E2f1	277	AstC	AstC-R2	0.117312	24	14.6	5.33574	21	7	1.89892
Head	hth_(+)	hth	472	AstA	AstA-R1	0.141903	50	14.6	7.0572	5	3.3	4.3178
Head	hth_(+)	hth	2022	sNPF	sNPF-R	0.156899	5	4.9	3.39565	5	8.6	1.45351
Head	luna_(+)	luna	2022	sNPF	sNPF-R	0.159592	2	3.7	3.39565	29	18.7	1.45351
Head	Mef2_(+)	Mef2	2022	sNPF	sNPF-R	0.113651	90	18.2	3.39565	20	6	1.45351
Head	onecut_(+)	onecut	2022	sNPF	sNPF-R	0.132816	19	16.3	3.39565	27	45.6	1.45351
Head	Psi_(+)	Psi	2022	sNPF	sNPF-R	0.185523	1	1.2	3.39565	13	3.5	1.45351
Head	Rbp6_(+)	Rbp6	2022	sNPF	sNPF-R	0.132924	59	102.7	3.39565	100	91	1.45351
Head	Rfx_(+)	Rfx	277	AstC	AstC-R2	0.0800899	100	37.8	5.33574	3	35.9	1.89892
Head	Rfx_(+)	Rfx	62	NPF	NPFR	0.0831062	100	37	8.35484	79	41.2	1.35484
Head	Rfx_(+)	Rfx	2022	sNPF	sNPF-R	0.10635	8	31.5	3.39565	75	37	1.45351
Head	Rx_(+)	Rx	472	AstA	AstA-R1	0.097628	100	237.8	7.0572	100	237.8	4.3178
Head	sima_(+)	sima	2022	sNPF	sNPF-R	0.169681	6	11.4	3.39565	11	6.1	1.45351
Head	sr_(+)	sr	51	FMRFa	FMRFaR	0.0933616	100	155.1	3.33333	100	162	1.21569
Head	sr_(+)	sr	2022	sNPF	sNPF-R	0.122107	100	146.2	3.39565	3	36.8	1.45351
Head	svp_(+)	svp	2022	sNPF	sNPF-R	0.121452	62	43.8	3.39565	98	44.5	1.45351
Head	Tet_(+)	Tet	474	AstA	AstA-R1	0.115378	24	18.5	7.03165	27.0084	58.0924	4.3038
Head	Tet_(+)	Tet	2022	sNPF	sNPF-R	0.126504	20	11.9	3.39565	21	9.5	1.45351
Head	Trf2_(+)	Trf2	2022	sNPF	sNPF-R	0.0601094	13	24	3.39565	6	11.7	1.45351
